# Supplementary material for: Molecular characterization of Richter syndrome identifies de novo diffuse large B-cell lymphomas with poor prognosis
Source: Nat Commun. 2023 Jan 19;14:309. doi: 10.1038/s41467-022-34642-6 (PMC9852595; doi:10.1038/s41467-022-34642-6)
Supplement: Supplementary file 4 — Supplementary Dataset [file 41467_2022_34642_MOESM4_ESM.xlsx]

## Sheet: Supp. data 1
Supplemental data 1. Functional annotations of genes regulated by regulatory sequences located in Differentially Methylated Regions (DMRs) between RS and de novo DLBCLs
ID	Description	PCB2 repressed	Neuronal system	Muscle contraction	Developmental biology	Extracellular matrix organization	Signal transduction	Signaling by receptor tyrosine kinases	IGF1R signaling cascade	NOTCH signaling	GPCR signaling	MAPK signaling cascade	PI3K cascade	Signaling by non-receptor tyrosine kinases	FGFR signaling	wnt signaling	Metabolism	Metabolism of proteins	Metabolism of carbohydrates	Immune system	Gene expression (transcription)	Disease	GeneRatio	BgRatio	pvalue	p.adjust	qvalue	geneID	Count
R-HSA-1474244	Extracellular matrix organization					1																	50/715	301/10654	1.69407e-09	1.72795e-06	1.60491e-06	CAST/COL27A1/LAMB1/MATN3/COL5A1/MMP14/HTRA1/ADAMTS2/LOX/COL4A2/COL18A1/ITGB7/APP/LAMA3/AGRN/COL6A2/NID2/CTSD/MMP2/ITGA8/LOXL2/COL15A1/MMP16/COL4A1/CDH1/ADAMTS14/COL9A1/ADAMTS3/EMILIN3/SH3PXD2A/ITGA5/P4HA2/COL2A1/BMP4/COL26A1/KDR/ITGA11/ADAMTS9/CTSK/SCUBE3/NID1/TIMP2/COL13A1/CTSL/ADAMTS8/FBN2/THBS1/PDGFA/DAG1/DDR1	50
R-HSA-112316	Neuronal System	1	1																				60/715	413/10654	8.16064e-09	4.16193e-06	3.86557e-06	CACNB2/KCNJ2/SLC1A6/GRIK3/KCNJ5/EPB41L3/KCNK9/ADCY2/KCNA1/SYT12/RAC1/GJD2/GAD2/CHAT/SLC18A3/PPFIA4/AP2A2/ERBB4/GNAL/NRXN2/GABBR2/NEFL/KCNK17/KCNK16/PRKAR1B/SLC6A3/SLC6A4/HCN4/KCNK10/CHRNA3/GABRA2/SHANK1/DLGAP4/GLS2/KCNC2/CPLX1/SLC18A2/KCNG1/GLRB/LIN7A/SLITRK1/KCNF1/KCNV1/GNG4/PRKAA2/SLITRK3/SLC6A1/SLITRK5/GRIK4/KCNH2/RASGRF1/MAPT/CHRNB4/KCNH8/KCND2/KCNK4/PPFIA3/PRKAG2/ACHE/KCNQ1	60
R-HSA-1474228	Degradation of the extracellular matrix					1																	27/715	140/10654	5.05992e-07	0.000172037	0.000159787	CAST/LAMB1/COL5A1/MMP14/HTRA1/COL4A2/COL18A1/LAMA3/COL6A2/CTSD/MMP2/COL15A1/MMP16/COL4A1/CDH1/COL9A1/COL2A1/COL26A1/ADAMTS9/CTSK/SCUBE3/NID1/TIMP2/COL13A1/CTSL/ADAMTS8/FBN2	27
R-HSA-500792	GPCR ligand binding										1												58/715	468/10654	3.4421e-06	0.000877737	0.000815235	CXCR6/AVP/TRH/WNT9B/ADRA2A/NTSR1/IHH/NPBWR1/LPAR1/LPAR3/APP/WNT6/WNT16/CALCR/CXCL12/F2RL1/CRHBP/NPY5R/NPY1R/PROKR2/DRD4/CHRM3/GAL/WNT7B/GABBR2/WNT7A/CRHR1/SHH/CCKBR/CRHR2/GPR37/WNT3A/TACR1/FFAR4/NPY/CALCB/DRD1/GALR1/CHRM2/ADRB1/ADCYAP1/PTGDR/CCK/GNG4/EDNRB/ADRB3/UCN/NMBR/PYY/OPRD1/UTS2B/FZD7/SCT/OXT/GALR2/HTR1E/OPN3/ADM	58
R-HSA-1474290	Collagen formation					1																	19/715	90/10654	6.26086e-06	0.00110721	0.00102837	COL27A1/COL5A1/ADAMTS2/LOX/COL4A2/COL18A1/LAMA3/COL6A2/LOXL2/COL15A1/COL4A1/ADAMTS14/COL9A1/ADAMTS3/P4HA2/COL2A1/COL26A1/COL13A1/CTSL	19
R-HSA-5576891	Cardiac conduction	1		1																			25/715	141/10654	6.51301e-06	0.00110721	0.00102837	CACNB2/KCNJ2/ATP2B2/KCNK5/FGF14/KCNK9/GATA4/KCNK17/KCNK16/RYR3/KCNIP3/KCNK10/KCNIP1/TBX5/KCNE3/ATP2B4/NOS1/FGF12/ATP2A3/NPR1/KCNH2/KCND2/RYR2/KCNK4/KCNQ1	25
R-HSA-3906995	Diseases associated with O-glycosylation of proteins																1					1	16/715	68/10654	7.80094e-06	0.00113671	0.00105577	ADAMTS15/ADAMTS2/NOTCH3/ADAMTS14/SEMA5A/ADAMTS3/SBSPON/ADAMTS9/ADAMTS8/ADAMTS12/THBS1/NOTCH1/MUCL1/SSPO/DAG1/NOTCH4	16
R-HSA-373080	Class B/2 (Secretin family receptors)						1				1												19/715	95/10654	1.42867e-05	0.00178259	0.00165566	WNT9B/IHH/WNT6/WNT16/CALCR/CRHBP/WNT7B/WNT7A/CRHR1/SHH/CRHR2/WNT3A/CALCB/ADCYAP1/GNG4/UCN/FZD7/SCT/ADM	19
R-HSA-1442490	Collagen degradation					1																	15/715	64/10654	1.57288e-05	0.00178259	0.00165566	COL5A1/MMP14/COL4A2/COL18A1/COL6A2/CTSD/MMP2/COL15A1/COL4A1/COL9A1/COL2A1/COL26A1/CTSK/COL13A1/CTSL	15
R-HSA-5083635	Defective B3GALTL causes Peters-plus syndrome (PpS)																1					1	11/715	37/10654	1.96197e-05	0.00200121	0.00185871	ADAMTS15/ADAMTS2/ADAMTS14/SEMA5A/ADAMTS3/SBSPON/ADAMTS9/ADAMTS8/ADAMTS12/THBS1/SSPO	11
R-HSA-5173214	O-glycosylation of TSR domain-containing proteins																	1					11/715	38/10654	2.59569e-05	0.00212536	0.00197402	ADAMTS15/ADAMTS2/ADAMTS14/SEMA5A/ADAMTS3/SBSPON/ADAMTS9/ADAMTS8/ADAMTS12/THBS1/SSPO	11
R-HSA-1296071	Potassium Channels	1	1																				19/715	99/10654	2.63721e-05	0.00212536	0.00197402	KCNJ2/KCNJ5/KCNK9/KCNA1/GABBR2/KCNK17/KCNK16/HCN4/KCNK10/KCNC2/KCNG1/KCNF1/KCNV1/GNG4/KCNH2/KCNH8/KCND2/KCNK4/KCNQ1	19
R-HSA-1650814	Collagen biosynthesis and modifying enzymes					1																	15/715	67/10654	2.82284e-05	0.00212536	0.00197402	COL27A1/COL5A1/ADAMTS2/COL4A2/COL18A1/COL6A2/COL15A1/COL4A1/ADAMTS14/COL9A1/ADAMTS3/P4HA2/COL2A1/COL26A1/COL13A1	15
R-HSA-2219530	Constitutive Signaling by Aberrant PI3K in Cancer						1						1									1	16/715	75/10654	2.91716e-05	0.00212536	0.00197402	ESR2/FGF19/KL/ERBB2/KIT/FGF5/FGF3/RAC1/EGFR/ERBB4/FGF10/FGFR3/NRG2/PDGFA/PIK3CD/FGF18	16
R-HSA-397014	Muscle contraction	1		1																			30/715	209/10654	5.98122e-05	0.00406723	0.00377761	CACNB2/MYLK/KCNJ2/DYSF/ATP2B2/KCNK5/FGF14/ACTA1/KCNK9/GATA4/KCNK17/KCNK16/TPM1/RYR3/KCNIP3/KCNK10/KCNIP1/TBX5/KCNE3/ATP2B4/NOS1/PAK1/FGF12/ATP2A3/NPR1/KCNH2/KCND2/RYR2/KCNK4/KCNQ1	30
R-HSA-112315	Transmission across Chemical Synapses	1	1																				36/715	272/10654	6.59392e-05	0.00420362	0.00390429	CACNB2/KCNJ2/SLC1A6/GRIK3/KCNJ5/ADCY2/RAC1/GAD2/CHAT/SLC18A3/PPFIA4/AP2A2/ERBB4/GNAL/GABBR2/NEFL/PRKAR1B/SLC6A3/SLC6A4/CHRNA3/GABRA2/GLS2/CPLX1/SLC18A2/GLRB/LIN7A/GNG4/PRKAA2/SLC6A1/GRIK4/RASGRF1/MAPT/CHRNB4/PPFIA3/PRKAG2/ACHE	36
R-HSA-419037	NCAM1 interactions	1	1		1																		11/715	42/10654	7.21221e-05	0.00432733	0.00401919	CACNB2/COL5A1/COL4A2/ST8SIA2/AGRN/GFRA1/COL6A2/CACNA1I/COL4A1/COL9A1/COL2A1	11
R-HSA-8948216	Collagen chain trimerization					1																	11/715	44/10654	0.000114224	0.00629746	0.00584903	COL27A1/COL5A1/COL4A2/COL18A1/COL6A2/COL15A1/COL4A1/COL9A1/COL2A1/COL26A1/COL13A1	11
R-HSA-2219528	PI3K/AKT Signaling in Cancer						1						1									1	18/715	101/10654	0.000117306	0.00629746	0.00584903	ESR2/FGF19/KL/ERBB2/KIT/FGF5/FGF3/RAC1/EGFR/ERBB4/FGF10/FGFR3/PRR5/NRG2/PDGFA/PIK3CD/FGF18/CDKN1B	18
R-HSA-216083	Integrin cell surface interactions					1																	16/715	85/10654	0.00014298	0.00713777	0.00662951	COL5A1/COL4A2/COL18A1/ITGB7/AGRN/COL6A2/ITGA8/COL4A1/CDH1/COL9A1/ITGA5/COL2A1/KDR/ITGA11/COL13A1/THBS1	16
R-HSA-5576886	Phase 4 - resting membrane potential	1		1																			7/715	19/10654	0.000146954	0.00713777	0.00662951	KCNJ2/KCNK5/KCNK9/KCNK17/KCNK16/KCNK10/KCNK4	7
R-HSA-2022090	Assembly of collagen fibrils and other multimeric structures					1																	13/715	61/10654	0.0001632	0.00756654	0.00702774	COL27A1/COL5A1/LOX/COL4A2/COL18A1/LAMA3/COL6A2/LOXL2/COL15A1/COL4A1/COL9A1/COL2A1/CTSL	13
R-HSA-2980736	Peptide hormone metabolism																	1					16/715	90/10654	0.000284886	0.0126341	0.0117344	KLF4/EXOC2/CTSD/ANPEP/GATA4/CRHR2/PAX6/PLA2G7/FFAR4/CPE/PCSK2/UCN/TCF7L2/INHA/ACHE/KIF5B	16
R-HSA-373755	Semaphorin interactions	1	1		1																		13/715	65/10654	0.000318275	0.0135267	0.0125635	DPYSL2/CRMP1/PLXNA4/ERBB2/NRP1/CFL1/SEMA6D/RAC1/SEMA5A/RHOB/SEMA3A/DPYSL5/PAK1	13
R-HSA-399954	Sema3A PAK dependent Axon repulsion	1	1		1																		6/715	16/10654	0.000399929	0.0156895	0.0145723	PLXNA4/NRP1/CFL1/RAC1/SEMA3A/PAK1	6
R-HSA-399956	CRMPs in Sema3A signaling	1	1		1																		6/715	16/10654	0.000399929	0.0156895	0.0145723	DPYSL2/CRMP1/PLXNA4/NRP1/SEMA3A/DPYSL5	6
R-HSA-5173105	O-linked glycosylation																	1					18/715	112/10654	0.000445112	0.016286	0.0151263	GALNT11/ADAMTS15/ADAMTS2/ADAMTS14/SEMA5A/GALNT9/ADAMTS3/SBSPON/GALNT2/GALNT16/ADAMTS9/ST6GALNAC3/ADAMTS8/ADAMTS12/THBS1/MUCL1/SSPO/DAG1	18
R-HSA-112310	Neurotransmitter release cycle	1	1																				11/715	51/10654	0.000461128	0.016286	0.0151263	SLC1A6/GAD2/CHAT/SLC18A3/PPFIA4/GLS2/CPLX1/SLC18A2/LIN7A/SLC6A1/PPFIA3	11
R-HSA-6811558	PI5P, PP2A and IER3 Regulate PI3K/AKT Signaling						1						1										17/715	103/10654	0.000463032	0.016286	0.0151263	ESR2/FGF19/KL/ERBB2/KIT/FGF5/FGF3/RAC1/EGFR/ERBB4/FGF10/FGFR3/NRG2/PDGFA/PIK3CD/FGF18/PPP2R5C	17
R-HSA-9006934	Signaling by Receptor Tyrosine Kinases						1	1															51/715	473/10654	0.000482899	0.0164186	0.0152494	AXL/COL27A1/LAMB1/FGF19/COL5A1/KL/TNS3/ERBB2/KIT/PTPRO/NRP1/COL4A2/FGF5/IGF2/FLT1/LAMA3/FGF3/COL6A2/CXCL12/SPRY2/VEGFC/EPS15L1/RAC1/DNM3/SHC2/EGFR/AP2A2/ERBB4/ADAP1/FGF10/PRKCZ/SH3GL3/COL4A1/COL9A1/IGF1R/COL2A1/FGFR3/PRR5/ESRP1/ADCYAP1/KDR/TLR9/BDNF/MATK/CTNND1/NRG2/PAK1/PGR/THBS1/PDGFA/FGF18	51
R-HSA-1296346	Tandem pore domain potassium channels	1	1																				5/715	12/10654	0.000714674	0.0235151	0.0218406	KCNK9/KCNK17/KCNK16/KCNK10/KCNK4	5
R-HSA-452723	Transcriptional regulation of pluripotent stem cells	1			1																		7/715	24/10654	0.000751125	0.0239421	0.0222373	FOXP1/KLF4/PRDM14/HIF3A/PBX1/EPAS1/SALL4	7
R-HSA-375165	NCAM signaling for neurite out-growth	1	1		1																		12/715	63/10654	0.000850279	0.0262813	0.0244099	CACNB2/COL5A1/COL4A2/ST8SIA2/AGRN/GFRA1/COL6A2/CACNA1I/COL4A1/SPTBN4/COL9A1/COL2A1	12
R-HSA-373076	Class A/1 (Rhodopsin-like receptors)	1					1				1												38/715	335/10654	0.000980221	0.0291962	0.0271172	CXCR6/AVP/TRH/ADRA2A/NTSR1/NPBWR1/LPAR1/LPAR3/APP/CXCL12/F2RL1/NPY5R/NPY1R/PROKR2/DRD4/CHRM3/GAL/CCKBR/GPR37/TACR1/FFAR4/NPY/DRD1/GALR1/CHRM2/ADRB1/PTGDR/CCK/EDNRB/ADRB3/NMBR/PYY/OPRD1/UTS2B/OXT/GALR2/HTR1E/OPN3	38
R-HSA-199418	Negative regulation of the PI3K/AKT network						1						1										17/715	110/10654	0.00100183	0.0291962	0.0271172	ESR2/FGF19/KL/ERBB2/KIT/FGF5/FGF3/RAC1/EGFR/ERBB4/FGF10/FGFR3/NRG2/PDGFA/PIK3CD/FGF18/PPP2R5C	17
R-HSA-3238698	WNT ligand biogenesis and trafficking						1									1							7/715	26/10654	0.001269	0.035955	0.0333947	WNT9B/WNT6/WNT16/WLS/WNT7B/WNT7A/WNT3A	7
R-HSA-3781865	Diseases of glycosylation																1					1	20/715	143/10654	0.00135799	0.0374364	0.0347707	ADAMTS15/ADAMTS2/CHST3/AGRN/NOTCH3/ADAMTS14/SEMA5A/ADAMTS3/SBSPON/GPC6/ADAMTS9/ADAMTS8/CHST6/ADAMTS12/THBS1/NOTCH1/MUCL1/SSPO/DAG1/NOTCH4	20
R-HSA-3000178	ECM proteoglycans					1																	13/715	76/10654	0.00149731	0.0401909	0.037329	LAMB1/MATN3/COL5A1/COL4A2/APP/LAMA3/AGRN/COL6A2/ITGA8/COL4A1/COL9A1/COL2A1/DAG1	13
R-HSA-381426	Regulation of Insulin-like Growth Factor (IGF) transport and uptake by Insulin-like Growth Factor Binding Proteins (IGFBPs)																	1					18/715	125/10654	0.00165996	0.0423323	0.0393179	LAMB1/FAM20C/MATN3/FAM20A/IGFBP2/APP/IGF2/STC2/PAPPA/MMP2/EVA1A/KLK13/PRSS23/BMP4/IGFBP3/PCSK9/HRC/NOTUM	18
R-HSA-3000171	Non-integrin membrane-ECM interactions					1																	11/715	59/10654	0.00166009	0.0423323	0.0393179	LAMB1/COL5A1/COL4A2/LAMA3/AGRN/COL4A1/COL2A1/THBS1/PDGFA/DAG1/DDR1	11
R-HSA-1296072	Voltage gated Potassium channels	1	1																				9/715	43/10654	0.00187422	0.0466268	0.0433067	KCNA1/KCNC2/KCNG1/KCNF1/KCNV1/KCNH2/KCNH8/KCND2/KCNQ1	9
R-HSA-375276	Peptide ligand-binding receptors						1				1												25/715	201/10654	0.00202064	0.0481376	0.0447099	CXCR6/AVP/TRH/NTSR1/NPBWR1/APP/CXCL12/F2RL1/NPY5R/NPY1R/PROKR2/GAL/CCKBR/GPR37/TACR1/NPY/GALR1/CCK/EDNRB/NMBR/PYY/OPRD1/UTS2B/OXT/GALR2	25
R-HSA-4641263	Regulation of FZD by ubiquitination						1									1							6/715	21/10654	0.00202933	0.0481376	0.0447099	LGR5/RSPO4/RSPO1/WNT3A/LGR6/RSPO2	6
R-HSA-2428928	IRS-related events triggered by IGF1R						1	1	1														10/715	52/10654	0.00209532	0.0485733	0.0451145	FGF19/KL/FGF5/IGF2/FGF3/FGF10/IGF1R/FGFR3/TLR9/FGF18	10
R-HSA-2428924	IGF1R signaling cascade						1	1	1														10/715	53/10654	0.00243079	0.0550979	0.0511746	FGF19/KL/FGF5/IGF2/FGF3/FGF10/IGF1R/FGFR3/TLR9/FGF18	10
R-HSA-2404192	Signaling by Type 1 Insulin-like Growth Factor 1 Receptor (IGF1R)						1	1	1														10/715	54/10654	0.00280801	0.0622646	0.0578309	FGF19/KL/FGF5/IGF2/FGF3/FGF10/IGF1R/FGFR3/TLR9/FGF18	10
R-HSA-3000157	Laminin interactions					1																	7/715	30/10654	0.00310588	0.0674043	0.0626046	LAMB1/COL4A2/COL18A1/LAMA3/NID2/COL4A1/NID1	7
R-HSA-1638091	Heparan sulfate/heparin (HS-GAG) metabolism																1		1				10/715	55/10654	0.00323057	0.0686496	0.0637612	HS3ST1/SLC35D2/AGRN/HS3ST6/B3GAT1/HS3ST4/B3GAT2/IDUA/GPC6/HS3ST2	10
R-HSA-2022928	HS-GAG biosynthesis																1		1				7/715	31/10654	0.00378384	0.0787657	0.073157	HS3ST1/SLC35D2/AGRN/HS3ST6/HS3ST4/GPC6/HS3ST2	7
R-HSA-264642	Acetylcholine Neurotransmitter Release Cycle	1	1																				5/715	17/10654	0.00421445	0.0859748	0.0798528	CHAT/SLC18A3/PPFIA4/CPLX1/PPFIA3	5
R-HSA-4085001	Sialic acid metabolism																1	1					7/715	33/10654	0.00546983	0.108235	0.100528	ST8SIA6/ST8SIA2/ST6GALNAC5/ST3GAL6/ST8SIA3/ST6GALNAC3/ST6GAL2	7
R-HSA-1912420	Pre-NOTCH Processing in Golgi						1			1													5/715	18/10654	0.00551785	0.108235	0.100528	ST3GAL6/NOTCH3/ATP2A3/NOTCH1/NOTCH4	5
R-HSA-375280	Amine ligand-binding receptors						1				1												8/715	42/10654	0.00608295	0.117068	0.108732	ADRA2A/DRD4/CHRM3/DRD1/CHRM2/ADRB1/ADRB3/HTR1E	8
R-HSA-422085	Synthesis, secretion, and deacylation of Ghrelin																	1					5/715	19/10654	0.00708178	0.133767	0.124242	KLF4/CRHR2/PLA2G7/UCN/ACHE	5
R-HSA-5683057	MAPK family signaling cascades						1					1											31/715	294/10654	0.00811027	0.147853	0.137325	FGF19/KL/ERBB2/KIT/DAB2IP/FGF5/FGF3/GFRA1/MAPK4/RAC1/RASGEF1A/SHC2/EGFR/ERBB4/CDC14B/RET/NEFL/KALRN/FGF10/SPTBN4/RASAL2/FGFR3/RASA3/NRG2/PAK1/RASGRF1/SPRED3/PDGFA/FGF18/PPP2R5C/SYNGAP1	31
R-HSA-109704	PI3K Cascade						1	1	1				1										8/715	44/10654	0.00811744	0.147853	0.137325	FGF19/KL/FGF5/FGF3/FGF10/FGFR3/TLR9/FGF18	8
R-HSA-446219	Synthesis of substrates in N-glycan biosythesis																	1					10/715	63/10654	0.00871574	0.150571	0.139849	ST8SIA6/ST8SIA2/ST6GALNAC5/GMDS/GFPT2/ST3GAL6/ST8SIA3/ST6GALNAC3/ST6GAL2/GMPPB	10
R-HSA-5658623	FGFRL1 modulation of FGFR1 signaling						1	1															4/715	13/10654	0.00882271	0.150571	0.139849	FGF5/FGF3/FGF10/FGF18	4
R-HSA-8847993	ERBB2 Activates PTK6 Signaling						1							1									4/715	13/10654	0.00882271	0.150571	0.139849	ERBB2/EGFR/ERBB4/NRG2	4
R-HSA-388844	Receptor-type tyrosine-protein phosphatases		1																				5/715	20/10654	0.00893051	0.150571	0.139849	PPFIA4/SLITRK1/SLITRK3/SLITRK5/PPFIA3	5
R-HSA-8848021	Signaling by PTK6						1							1									9/715	54/10654	0.00915235	0.150571	0.139849	ERBB2/KHDRBS2/RAC1/EGFR/ERBB4/NRG2/EPAS1/CCND1/CDKN1B	9
R-HSA-9006927	Signaling by Non-Receptor Tyrosine Kinases						1	1						1									9/715	54/10654	0.00915235	0.150571	0.139849	ERBB2/KHDRBS2/RAC1/EGFR/ERBB4/NRG2/EPAS1/CCND1/CDKN1B	9
R-HSA-350054	Notch-HLH transcription pathway																				1		6/715	28/10654	0.0094313	0.152697	0.141824	CREBBP/NCOR2/NOTCH3/HDAC4/NOTCH1/NOTCH4	6
R-HSA-445144	Signal transduction by L1	1	1		1																		5/715	21/10654	0.0110871	0.176701	0.164119	NRP1/RAC1/EGFR/ITGA5/PAK1	5
R-HSA-399955	SEMA3A-Plexin repulsion signaling by inhibiting Integrin adhesion	1			1																		4/715	14/10654	0.0117063	0.183699	0.170618	PLXNA4/NRP1/RAC1/SEMA3A	4
R-HSA-112399	IRS-mediated signalling						1	1	1														8/715	48/10654	0.0136606	0.211118	0.196085	FGF19/KL/FGF5/FGF3/FGF10/FGFR3/TLR9/FGF18	8
R-HSA-3772470	Negative regulation of TCF-dependent signaling by WNT ligand antagonists						1									1							4/715	15/10654	0.0151311	0.223677	0.207749	DKK2/SFRP2/WNT3A/WIF1	4
R-HSA-6785631	ERBB2 Regulates Cell Motility						1	1															4/715	15/10654	0.0151311	0.223677	0.207749	ERBB2/EGFR/ERBB4/NRG2	4
R-HSA-8866910	TFAP2 (AP-2) family regulates transcription of growth factors and their receptors																				1		4/715	15/10654	0.0151311	0.223677	0.207749	ERBB2/KIT/EGFR/TFAP2C	4
R-HSA-5673001	RAF/MAP kinase cascade						1					1											26/715	249/10654	0.0162818	0.235735	0.218949	FGF19/KL/ERBB2/KIT/DAB2IP/FGF5/FGF3/GFRA1/RASGEF1A/SHC2/EGFR/ERBB4/RET/NEFL/FGF10/SPTBN4/RASAL2/FGFR3/RASA3/NRG2/RASGRF1/SPRED3/PDGFA/FGF18/PPP2R5C/SYNGAP1	26
R-HSA-212676	Dopamine Neurotransmitter Release Cycle		1																				5/715	23/10654	0.016409	0.235735	0.218949	PPFIA4/CPLX1/SLC18A2/LIN7A/PPFIA3	5
R-HSA-8875878	MET promotes cell motility						1	1															7/715	41/10654	0.0180989	0.253225	0.235193	COL27A1/LAMB1/COL5A1/TNS3/LAMA3/RAC1/COL2A1	7
R-HSA-1630316	Glycosaminoglycan metabolism																1		1				15/715	124/10654	0.0187494	0.253225	0.235193	HS3ST1/CHST3/SLC35D2/AGRN/HS3ST6/B3GAT1/HS3ST4/B3GAT2/IDUA/ST3GAL6/CHST13/GPC6/HS3ST2/CHST6/LYVE1	15
R-HSA-190242	FGFR1 ligand binding and activation						1	1							1								4/715	16/10654	0.019126	0.253225	0.235193	KL/FGF5/FGF3/FGF10	4
R-HSA-1963640	GRB2 events in ERBB2 signaling						1	1															4/715	16/10654	0.019126	0.253225	0.235193	ERBB2/EGFR/ERBB4/NRG2	4
R-HSA-1963642	PI3K events in ERBB2 signaling						1	1							1								4/715	16/10654	0.019126	0.253225	0.235193	ERBB2/EGFR/ERBB4/NRG2	4
R-HSA-5654219	Phospholipase C-mediated cascade: FGFR1						1	1															4/715	16/10654	0.019126	0.253225	0.235193	KL/FGF5/FGF3/FGF10	4
R-HSA-416476	G alpha (q) signalling events						1				1												23/715	217/10654	0.0195507	0.253225	0.235193	DGKI/AVP/TRH/NTSR1/LPAR1/LPAR3/APP/F2RL1/PROKR2/EGFR/CHRM3/KALRN/CCKBR/TACR1/FFAR4/CCK/GNG4/EDNRB/ARHGEF25/NMBR/UTS2B/OXT/GNA14	23
R-HSA-210500	Glutamate Neurotransmitter Release Cycle		1																				5/715	24/10654	0.0196125	0.253225	0.235193	SLC1A6/PPFIA4/GLS2/CPLX1/PPFIA3	5
R-HSA-112314	Neurotransmitter receptors and postsynaptic signal transmission		1																				22/715	206/10654	0.0204097	0.260224	0.241694	KCNJ2/GRIK3/KCNJ5/ADCY2/RAC1/AP2A2/ERBB4/GNAL/GABBR2/NEFL/PRKAR1B/CHRNA3/GABRA2/GLRB/LIN7A/GNG4/PRKAA2/GRIK4/RASGRF1/MAPT/CHRNB4/PRKAG2	22
R-HSA-1592389	Activation of Matrix Metalloproteinases					1																	6/715	33/10654	0.0208726	0.262841	0.244124	MMP14/COL18A1/MMP2/MMP16/CTSK/TIMP2	6
R-HSA-9607240	FLT3 Signaling																			1			27/715	267/10654	0.0212484	0.26301	0.244281	FGF19/KL/ERBB2/KIT/DAB2IP/FGF5/FGF3/GFRA1/RASGEF1A/SHC2/EGFR/ERBB4/RET/NEFL/FGF10/SPTBN4/RASAL2/FGFR3/TLR9/RASA3/NRG2/RASGRF1/SPRED3/PDGFA/FGF18/PPP2R5C/SYNGAP1	27
R-HSA-5684996	MAPK1/MAPK3 signaling						1					1											26/715	255/10654	0.0214018	0.26301	0.244281	FGF19/KL/ERBB2/KIT/DAB2IP/FGF5/FGF3/GFRA1/RASGEF1A/SHC2/EGFR/ERBB4/RET/NEFL/FGF10/SPTBN4/RASAL2/FGFR3/RASA3/NRG2/RASGRF1/SPRED3/PDGFA/FGF18/PPP2R5C/SYNGAP1	26
R-HSA-194840	Rho GTPase cycle						1																16/715	138/10654	0.0223983	0.27198	0.252613	ARHGEF10/NGEF/OBSCN/RHOU/SYDE1/RAC1/ARHGAP44/KALRN/ARHGEF4/RHOB/ABR/DEPDC7/ARHGAP23/TAGAP/ARHGAP39/ARHGEF17	16
R-HSA-195721	Signaling by WNT						1									1							32/715	331/10654	0.0233098	0.279717	0.259799	CREBBP/AXIN1/NFATC1/WNT9B/ROR1/TCF7L1/DKK2/WNT6/WNT16/WLS/LGR5/SOX13/RSPO4/RAC1/AP2A2/RSPO1/WNT7B/WNT7A/PRKG2/SFRP2/HECW1/WNT3A/LGR6/WIF1/GNG4/RSPO2/SOX6/FZD7/TCF7L2/SMARCA4/SMURF1/PPP2R5C	32
R-HSA-2033519	Activated point mutants of FGFR2						1								1							1	4/715	17/10654	0.0237141	0.28126	0.261233	FGF5/FGF3/FGF10/FGF18	4
R-HSA-112311	Neurotransmitter clearance		1																				3/715	10/10654	0.0253034	0.29329	0.272406	SLC6A3/SLC6A4/ACHE	3
R-HSA-419812	Calcitonin-like ligand receptors						1				1												3/715	10/10654	0.0253034	0.29329	0.272406	CALCR/CALCB/ADM	3

## Sheet: Supp. data 2
Supplemental data 2. Functional annotations of genes regulated by regulatory sequences located in Differentially Methylated Regions (DMRs) between RS and CLLs
ID	Description	PCB2 repressed	Neuronal system	Muscle contraction	Vesicle-mediated transport	Extracellular matrix	Signal transduction	Signaling by receptor tyrosine kinases	IGF1R signaling cascade	NOTCH signaling	GPCR signaling	TGFB signaling	TNF signaling	MAPK signaling cascade	PI3K/Akt cascade	wnt signaling	Metabolism	Metabolism of proteins	Metabolism of carbohydrates	Immune system	Adaptive immune system	CD 28 costimulation - PD-1 signaling	TCR signaling	BCR signaling	Cytokine signaling in immune system	Cell cycle	Cellular response to stress	Gene expression (transcription)	Disease	GeneRatio	BgRatio	pvalue	p.adjust	qvalue	geneID	Count
R-HSA-389948	PD-1 signaling																			1	1	1								6/112	23/10654	1.02939e-08	5.86751e-06	5.56953e-06	CD3D/PDCD1/CD247/HLA-DPB1/HLA-DPA1/PTPN6	6
R-HSA-202430	Translocation of ZAP-70 to Immunological synapse																			1	1		1							4/112	19/10654	3.97166e-06	0.00113192	0.00107444	CD3D/CD247/HLA-DPB1/HLA-DPA1	4
R-HSA-202427	Phosphorylation of CD3 and TCR zeta chains																			1	1		1							4/112	22/10654	7.31535e-06	0.00127578	0.00121099	CD3D/CD247/HLA-DPB1/HLA-DPA1	4
R-HSA-388841	Costimulation by the CD28 family																			1	1	1								6/112	70/10654	8.95287e-06	0.00127578	0.00121099	CD3D/PDCD1/CD247/HLA-DPB1/HLA-DPA1/PTPN6	6
R-HSA-350054	Notch-HLH transcription pathway																											1		4/112	28/10654	1.95046e-05	0.00222352	0.0021106	NCOR2/HDAC4/NOTCH1/NOTCH4	4
R-HSA-202433	Generation of second messenger molecules																			1	1		1							4/112	33/10654	3.74357e-05	0.00355639	0.00337578	CD3D/CD247/HLA-DPB1/HLA-DPA1	4
R-HSA-3906995	Diseases associated with O-glycosylation of proteins																1	1											1	5/112	68/10654	7.22492e-05	0.0058608	0.00556316	SPON2/MUCL1/NOTCH1/THBS1/NOTCH4	5
R-HSA-1912420	Pre-NOTCH Processing in Golgi						1			1																				3/112	18/10654	8.22568e-05	0.0058608	0.00556316	ATP2A3/NOTCH1/NOTCH4	3
R-HSA-877300	Interferon gamma signaling																			1					1					5/112	92/10654	0.000279316	0.01769	0.0167916	CAMK2B/IRF7/HLA-DPB1/HLA-DPA1/PTPN6	5
R-HSA-3781865	Diseases of glycosylation																1												1	6/112	143/10654	0.000392955	0.0223984	0.0212609	AGRN/SPON2/MUCL1/NOTCH1/THBS1/NOTCH4	6
R-HSA-9022692	Regulation of MECP2 expression and activity																											1		3/112	33/10654	0.000490529	0.0235506	0.0223545	NCOR2/CAMK2B/TNRC6C	3
R-HSA-913531	Interferon Signaling																			1					1					7/112	199/10654	0.000495801	0.0235506	0.0223545	CAMK2B/IFITM3/IRF7/HLA-DPB1/HLA-DPA1/NUP62/PTPN6	7
R-HSA-4641265	Repression of WNT target genes						1									1														2/112	12/10654	0.000674849	0.0295895	0.0280868	CTBP1/CTBP2	2
R-HSA-5357786	TNFR1-induced proapoptotic signaling												1																	2/112	13/10654	0.000792102	0.0322499	0.0306121	USP21/CYLD	2
R-HSA-8941856	RUNX3 regulates NOTCH signaling									1																		1		2/112	14/10654	0.000917813	0.0323231	0.0306816	NOTCH1/RUNX3	2
R-HSA-2132295	MHC class II antigen presentation																			1	1									5/112	123/10654	0.000950388	0.0323231	0.0306816	CTSD/KIF22/HLA-DPB1/HLA-DPA1/CTSB	5
R-HSA-2173782	Binding and Uptake of Ligands by Scavenger Receptors	1			1																									3/112	42/10654	0.000964023	0.0323231	0.0306816	LRP1/SCARA5/FTL	3
R-HSA-3899300	SUMOylation of transcription cofactors																	1												3/112	45/10654	0.00116486	0.0368874	0.035014	DDX17/NCOR2/CTBP1	3
R-HSA-3108232	SUMO E3 ligases SUMOylate target proteins																	1												6/112	182/10654	0.00123169	0.0369506	0.0350741	DDX17/NCOR2/HDAC4/CTBP1/CHD3/NUP62	6
R-HSA-2122947	NOTCH1 Intracellular Domain Regulates Transcription						1			1																				3/112	47/10654	0.00131114	0.0373675	0.0354698	NCOR2/HDAC4/NOTCH1	3
R-HSA-2990846	SUMOylation																	1												6/112	188/10654	0.00142687	0.0387293	0.0367624	DDX17/NCOR2/HDAC4/CTBP1/CHD3/NUP62	6
R-HSA-73887	Death Receptor Signalling						1																							5/112	141/10654	0.0016405	0.039586	0.0375756	MCF2L/USP21/CYLD/CFLAR/ARHGEF4	5
R-HSA-3000480	Scavenging by Class A Receptors	1			1																									2/112	19/10654	0.00166678	0.039586	0.0375756	SCARA5/FTL	2
R-HSA-442660	Na+/Cl- dependent neurotransmitter transporters	1	1																											2/112	19/10654	0.00166678	0.039586	0.0375756	SLC6A19/SLC6A18	2
R-HSA-9013695	NOTCH4 Intracellular Domain Regulates Transcription						1			1																				2/112	20/10654	0.0018394	0.0402633	0.0382185	NOTCH1/NOTCH4	2
R-HSA-202424	Downstream TCR signaling																			1	1		1							4/112	98/10654	0.00196439	0.0402633	0.0382185	CD3D/CD247/HLA-DPB1/HLA-DPA1	4
R-HSA-432722	Golgi Associated Vesicle Biogenesis	1			1																									3/112	56/10654	0.00209453	0.0402633	0.0382185	CPD/FTL/TPD52L1	3
R-HSA-2644602	Signaling by NOTCH1 PEST Domain Mutants in Cancer						1			1																			1	3/112	58/10654	0.00229672	0.0402633	0.0382185	NCOR2/HDAC4/NOTCH1	3
R-HSA-2644603	Signaling by NOTCH1 in Cancer						1			1																			1	3/112	58/10654	0.00229672	0.0402633	0.0382185	NCOR2/HDAC4/NOTCH1	3
R-HSA-2644606	Constitutive Signaling by NOTCH1 PEST Domain Mutants						1			1																			1	3/112	58/10654	0.00229672	0.0402633	0.0382185	NCOR2/HDAC4/NOTCH1	3
R-HSA-2894858	Signaling by NOTCH1 HD+PEST Domain Mutants in Cancer						1			1																			1	3/112	58/10654	0.00229672	0.0402633	0.0382185	NCOR2/HDAC4/NOTCH1	3
R-HSA-2894862	Constitutive Signaling by NOTCH1 HD+PEST Domain Mutants						1			1																			1	3/112	58/10654	0.00229672	0.0402633	0.0382185	NCOR2/HDAC4/NOTCH1	3
R-HSA-2173795	Downregulation of SMAD2/3:SMAD4 transcriptional activity						1					1																1		2/112	23/10654	0.00239984	0.0402633	0.0382185	NCOR2/SKI	2
R-HSA-3000171	Non-integrin membrane-ECM interactions					1																								3/112	59/10654	0.00240167	0.0402633	0.0382185	AGRN/COL11A2/THBS1	3
R-HSA-425393	Transport of inorganic cations/anions and amino acids/oligopeptides	1																												4/112	108/10654	0.00269283	0.0427261	0.0405563	SLC6A19/SLC6A18/SLC12A7/SLC9A3	4
R-HSA-8986944	Transcriptional Regulation by MECP2																											1		3/112	62/10654	0.00273189	0.0427261	0.0405563	NCOR2/CAMK2B/TNRC6C	3
R-HSA-1912422	Pre-NOTCH Expression and Processing						1			1																				4/112	109/10654	0.00277345	0.0427261	0.0405563	ATP2A3/NOTCH1/TNRC6C/NOTCH4	4
R-HSA-1442490	Collagen degradation					1																								3/112	64/10654	0.00296482	0.0430908	0.0409024	CTSD/COL11A2/CTSB	3
R-HSA-8939211	ESR-mediated signaling						1																							6/112	223/10654	0.00300682	0.0430908	0.0409024	ZDHHC7/CTSD/TNRC6C/PRKCZ/GATA3/CDKN1B	6
R-HSA-5173105	O-linked glycosylation																	1												4/112	112/10654	0.00302391	0.0430908	0.0409024	SPON2/MUCL1/GALNT9/THBS1	4
R-HSA-909733	Interferon alpha/beta signaling																			1					1					3/112	69/10654	0.00359162	0.0471762	0.0447804	IFITM3/IRF7/PTPN6	3
R-HSA-202403	TCR signaling																			1	1		1							4/112	119/10654	0.00365896	0.0471762	0.0447804	CD3D/CD247/HLA-DPB1/HLA-DPA1	4
R-HSA-157118	Signaling by NOTCH						1			1																				6/112	235/10654	0.00374075	0.0471762	0.0447804	NCOR2/ATP2A3/HDAC4/NOTCH1/TNRC6C/NOTCH4	6
R-HSA-9006931	Signaling by Nuclear Receptors						1																							7/112	299/10654	0.0038072	0.0471762	0.0447804	NCOR2/ZDHHC7/CTSD/TNRC6C/PRKCZ/GATA3/CDKN1B	7
R-HSA-4551638	SUMOylation of chromatin organization proteins																	1												3/112	71/10654	0.00385996	0.0471762	0.0447804	HDAC4/CHD3/NUP62	3
R-HSA-442742	CREB1 phosphorylation through NMDA receptor-mediated activation of RAS signaling	1	1																											2/112	30/10654	0.00393514	0.0471762	0.0447804	CAMK2B/RPS6KA2	2
R-HSA-5357956	TNFR1-induced NFkappaB signaling pathway						1						1																	2/112	30/10654	0.00393514	0.0471762	0.0447804	USP21/CYLD	2
R-HSA-199992	trans-Golgi Network Vesicle Budding	1			1																									3/112	72/10654	0.00399787	0.0471762	0.0447804	CPD/FTL/TPD52L1	3
R-HSA-170834	Signaling by TGF-beta Receptor Complex						1					1																		3/112	73/10654	0.00413826	0.0471762	0.0447804	NCOR2/SKI/PRKCZ	3
R-HSA-1980143	Signaling by NOTCH1						1			1																				3/112	73/10654	0.00413826	0.0471762	0.0447804	NCOR2/HDAC4/NOTCH1	3
R-HSA-5663202	Diseases of signal transduction											1																	1	8/112	377/10654	0.00449246	0.0498685	0.0473359	NCOR2/CAMK2B/HDAC4/CTBP1/CTBP2/NOTCH1/FGF18/CDKN1B	8
R-HSA-352230	Amino acid transport across the plasma membrane	1																												2/112	33/10654	0.00468078	0.0498685	0.0473359	SLC6A19/SLC6A18	2
R-HSA-5357905	Regulation of TNFR1 signaling						1						1																	2/112	33/10654	0.00468078	0.0498685	0.0473359	USP21/CYLD	2
R-HSA-9009391	Extra-nuclear estrogen signaling						1																							3/112	77/10654	0.00472438	0.0498685	0.0473359	ZDHHC7/PRKCZ/CDKN1B	3

## Sheet: Supp. data 3
Supplemental data 3. Functional annotations of the transcriptome K-means cluster C1, with a down-regulated CLL-derived Richter Syndrome signature, along with term enrichments over several gene ontology, pathway, regulatory targets, disease and crowd databases.
Functional / Regulatory term	Observed gene count	Background gene count	False discovery rate	Relative enrichment	Database / Ontology	Observed genes
leukocyte aggregation (GO:0070486)	4	7	0.0226259	11.9446	GO Biological Process	IL1B,BMP7,S100A9,S100A8
gas homeostasis (GO:0033483)	4	7	0.0226259	11.9446	GO Biological Process	CAV1,NARFL,SOD2,HIF1A
regulation of cysteine-type endopeptidase activity involved in apoptotic signaling pathway (GO:2001267)	5	9	0.00872305	11.6128	GO Biological Process	GSN,PLAUR,FAS,MMP9,ST18
negative regulation of potassium ion transmembrane transporter activity (GO:1901017)	4	8	0.0330316	10.4515	GO Biological Process	KCNE3,ACTN2,STK39,NEDD4L
negative regulation of glucose import (GO:0046325)	4	8	0.0330316	10.4515	GO Biological Process	SELENOS,LEP,PEA15,MZB1
regulation of aspartic-type endopeptidase activity involved in amyloid precursor protein catabolic process (GO:1902959)	4	8	0.0330316	10.4515	GO Biological Process	EPHA4,ROCK2,SORL1,PICALM
regulation of nitrogen compound metabolic process (GO:0051171)	4	8	0.0330316	10.4515	GO Biological Process	SCARB1,LRP1,SELENOS,ROCK2
negative regulation of potassium ion transport (GO:0043267)	5	11	0.0175733	9.50137	GO Biological Process	NANOS1,ACTN2,CAV1,STK39,NEDD4L
regulation of protein kinase C signaling (GO:0090036)	5	11	0.0175733	9.50137	GO Biological Process	CD40,PHLPP1,WNT5A,MYADM,VEGFA
platelet-derived growth factor binding (GO:0048407)	5	11	0.0290627	9.50137	GO Molecular Function	COL1A1,COL3A1,COL1A2,COL5A1,COL6A1
miRNA targets in ECM and membrane receptors WP2911	10	22	3.08907e-05	9.50137	WikiPathway	COL3A1,COL1A2,COL5A1,COL5A3,COL6A2,COL6A1,COL5A2,FN1,COL6A3,LAMC1
endothelial cell chemotaxis (GO:0035767)	4	9	0.0464028	9.29023	GO Biological Process	NR4A1,RAB13,CXCL13,VEGFA
negative regulation of potassium ion transmembrane transport (GO:1901380)	4	9	0.0464028	9.29023	GO Biological Process	ACTN2,CAV1,STK39,NEDD4L
IL1 and megakaryocytes in obesity WP2865	10	24	6.29397e-05	8.70959	WikiPathway	IL1R1,IL1B,IL18,TIMP1,PLA2G7,MMP9,S100A9,ICAM1,HBEGF,TLR2
miR-509-3p alteration of YAP1/ECM axis WP3967	7	17	0.00303695	8.60712	WikiPathway	COL1A1,COL3A1,SPARC,COL5A1,FN1,TWIST1,GPC6
lipoprotein particle receptor activity (GO:0030228)	6	15	0.0204494	8.3612	GO Molecular Function	SCARB1,LRP1,TNFAIP6,LRP2,SORL1,LRP8
regulation of execution phase of apoptosis (GO:1900117)	5	13	0.0327168	8.03962	GO Biological Process	FAP,ZC3H12A,TP53BP2,SIRT2,BCL2L1
low-density lipoprotein receptor activity (GO:0005041)	5	13	0.0424293	8.03962	GO Molecular Function	LRP1,TNFAIP6,LRP2,SORL1,LRP8
Photodynamic therapy-induced NF-kB survival signaling WP3617	13	35	1.23597e-05	7.76398	WikiPathway	CXCL8,MMP1,MMP2,MMP3,PTGS2,CXCL2,SELE,MMP9,ICAM1,VEGFA,IL6,IL1B,BIRC3
positive regulation of mononuclear cell migration (GO:0071677)	7	19	0.00826078	7.70111	GO Biological Process	CCR1,LGALS3,SERPINE1,MOSPD2,ANO6,FPR2,PLA2G7
negative regulation of cation transmembrane transport (GO:1904063)	5	14	0.0407262	7.46536	GO Biological Process	CAV1,STK39,NEDD4L,MMP9,HAMP
positive regulation of monocyte chemotaxis (GO:0090026)	6	17	0.0198686	7.37753	GO Biological Process	CCR1,SERPINE1,MOSPD2,ANO6,FPR2,PLA2G7
regulation of p38MAPK cascade (GO:1900744)	9	26	0.00184218	7.23566	GO Biological Process	PHLPP1,DUSP10,GADD45A,IL1B,LEP,ZC3H12A,DAB2IP,GADD45G,VEGFA
endodermal cell differentiation (GO:0035987)	11	32	0.000308892	7.18541	GO Biological Process	MMP14,LAMB3,COL11A1,MMP2,COL7A1,COL6A1,FN1,INHBA,ITGA5,MMP9,MIXL1
positive regulation of acute inflammatory response (GO:0002675)	5	15	0.0491162	6.96767	GO Biological Process	IL6,IL1B,OSM,FFAR2,PTGS2
FOXP3 in COVID-19 WP5063	5	15	0.0400244	6.96767	WikiPathway	CD86,IL6,CD80,STAT3,IL7R
positive regulation of p38MAPK cascade (GO:1900745)	6	18	0.0259442	6.96767	GO Biological Process	GADD45A,IL1B,LEP,ZC3H12A,GADD45G,VEGFA
embryonic skeletal system development (GO:0048706)	7	21	0.013542	6.96767	GO Biological Process	COL1A1,KIAA1217,OSR2,WNT5A,SIX1,SOX11,SULF1
regulation of vascular endothelial growth factor receptor signaling pathway (GO:0030947)	7	22	0.015565	6.65096	GO Biological Process	PTPN1,IL1B,DAB2IP,ITGA5,HIF1A,FAM129B,VEGFA
negative regulation of lymphocyte activation (GO:0051250)	6	19	0.0318693	6.60095	GO Biological Process	LGALS3,GPNMB,TNFAIP3,SOX11,SAMSN1,PAG1
Overview of nanoparticle effects WP3287	6	19	0.0212243	6.60095	WikiPathway	IL6,CXCL8,FN1,PTGS2,PTK2,PTGS1
collagen fibril organization (GO:0030199)	9	29	0.00459908	6.48714	GO Biological Process	COL1A1,COL3A1,COL1A2,COL5A1,COL11A1,COL5A3,COL5A2,CYP1B1,LOXL1
endoderm formation (GO:0001706)	11	36	0.00101722	6.38703	GO Biological Process	MMP14,LAMB3,COL11A1,MMP2,COL7A1,COL6A1,FN1,INHBA,ITGA5,MMP9,MIXL1
Inflammatory Response Pathway WP453	9	30	0.0030473	6.2709	WikiPathway	CD86,COL1A1,CD40,COL3A1,COL1A2,CD80,FN1,IL5RA,LAMC1
Matrix Metalloproteinases WP129	9	30	0.0030473	6.2709	WikiPathway	MMP25,MMP14,MMP7,MMP1,MMP2,MMP3,MMP19,TIMP1,MMP9
regulation of toll-like receptor signaling pathway (GO:0034121)	6	20	0.0375867	6.2709	GO Biological Process	FCRL3,IRAK3,SMPDL3B,LGR4,TLR2,BIRC3
positive regulation of cell communication (GO:0010647)	8	28	0.0146226	5.97229	GO Biological Process	RIMS3,CLSTN3,DLG4,CD80,CLSTN1,NMU,ILK,SOX11
cellular response to hexose stimulus (GO:0071331)	6	21	0.0433185	5.97229	GO Biological Process	UNC13B,PDK3,SLC2A5,PCK1,SOX4,SLC26A6
positive regulation of cell-cell adhesion (GO:0022409)	9	33	0.0106954	5.70082	GO Biological Process	IL10,IL1B,SIRPA,DENND6A,CXCL13,PLPP3,BMP7,CX3CL1,SMAD7
extracellular matrix disassembly (GO:0022617)	21	78	2.02673e-06	5.62773	GO Biological Process	MMP7,LAMB3,MMP1,MMP2,MMP3,FN1,FURIN,LAMC1,MMP9,KIF9,MMP14,BMP1,CTSL,CTSK,SH3PXD2B,MMP19,TLL2,CTSG,TIMP1,CAPN1,WASHC1
positive regulation of leukocyte migration (GO:0002687)	9	34	0.0125989	5.53315	GO Biological Process	LGALS3,IL6,CXCL8,CXCL1,CXCL13,CXCL2,CXCL5,ICAM1,VEGFA
metalloendopeptidase activity (GO:0004222)	17	65	0.00012403	5.46694	GO Molecular Function	ADAMDEC1,MMP7,MME,MMP1,MMP2,MMP3,ECE1,IDE,MMP9,ADAMTS2,MMP14,ADAMTS14,BMP1,FAP,MMP19,ADAM9,ADAMTS7
Epithelial Mesenchymal Transition	51	200	1.60107e-17	5.33027	MSigDB	ECM1,SPARC,CXCL8,SERPINE1,TNFAIP3,PLOD2,CXCL1,LAMC1,SAT1,LOXL1,CDH2,ANPEP,TIMP1,TNFRSF12A,MMP1,MMP2,WNT5A,IGFBP2,MMP3,BGN,PLAUR,MMP14,VCAN,COL6A2,COL6A3,ITGA5,MXRA5,LRRC15,SDC4,LRP1,COL11A1,CAPG,MSX1,CTHRC1,GADD45A,FN1,INHBA,VEGFA,COL1A1,MFAP5,COL3A1,IL6,COL1A2,BMP1,FAP,COL5A1,COL5A3,COL7A1,COL5A2,FAS,SNTB1
regulation of cell morphogenesis involved in differentiation (GO:0010769)	9	36	0.015565	5.22575	GO Biological Process	EPHA4,SIPA1L1,CDH2,FMR1,HECW2,RUFY3,NEDD4L,PTK2,EPHB3
positive regulation of signaling (GO:0023056)	9	36	0.015565	5.22575	GO Biological Process	RIMS3,CLSTN3,DLG4,CD80,CLSTN1,NMU,ILK,ECE1,SOX11
regulation of erythrocyte differentiation (GO:0045646)	8	32	0.0262318	5.22575	GO Biological Process	CDK6,STAT3,INHBA,ACVR1B,ETS1,HIF1A,HOXA5,ACVR2A
negative regulation of endocytosis (GO:0045806)	7	28	0.0421754	5.22575	GO Biological Process	LGALS3,MCTP1,CAV1,NR1H3,SNX33,PICALM,TLR2
regulation of vasculature development (GO:1901342)	7	28	0.0421754	5.22575	GO Biological Process	IL6,PLXND1,GPNMB,LEP,KRT1,CXCL13,ETS1
TNF-alpha Signaling via NF-kB	49	200	2.41911e-16	5.12124	MSigDB	TNFAIP6,CD80,SERPINE1,TNFAIP3,CXCL1,SAT1,CXCL2,SLC2A6,ICAM1,PLAU,ZC3H12A,SLC16A6,IER3,RIPK2,IL18,PLAUR,F3,IL1B,PLPP3,SGK1,HBEGF,TLR2,BIRC3,B4GALT5,PPP1R15A,PFKFB3,SDC4,PTGS2,FUT4,SOCS3,LAMB3,GADD45A,CCL20,GFPT2,ZBTB10,G0S2,INHBA,SOD2,FOSL2,VEGFA,NFKBIA,NR4A1,SPSB1,IL6,KLF6,BCL6,BCL3,TRIP10,IL7R
African trypanosomiasis	9	37	0.00823551	5.08452	KEGG Pathway	IL10,IL6,GNAQ,IL1B,IL18,FAS,PLCB1,SELE,ICAM1
positive regulation of myeloid cell differentiation (GO:0045639)	7	29	0.0472641	5.04555	GO Biological Process	STAT3,INHBA,ACVR1B,ETS1,HIF1A,HOXA5,ACVR2A
Malaria	12	50	0.00165841	5.01672	KEGG Pathway	IL10,CD40,IL6,CXCL8,LRP1,CD81,IL1B,IL18,MET,SELE,ICAM1,TLR2
Inflammatory Response	48	200	8.50927e-16	5.01672	MSigDB	CD40,CXCL8,CD82,TNFAIP6,RGS16,AQP9,SERPINE1,PTAFR,C5AR1,FPR1,ACVR1B,HIF1A,CX3CL1,ICAM1,GNA15,ITGB8,BDKRB1,FFAR2,TIMP1,IL10,PTGIR,IL1R1,RIPK2,CCL20,CD70,IL18,OSM,PLAUR,CYBB,INHBA,F3,SELE,ACVR2A,NFKBIA,RNF144B,MMP14,IL6,KLF6,SELENOS,ADORA2B,MEP1A,IL1B,LTA,ITGA5,IL7R,MET,TLR2,HBEGF
cellular response to molecule of bacterial origin (GO:0071219)	20	84	2.28011e-05	4.97691	GO Biological Process	CD86,IL10,CXCL8,VDR,CD80,SERPINE1,WNT5A,DAB2IP,TNFAIP3,ACOD1,NR1H3,SIRT2,NUGGC,IL6,SELENOS,NLRP7,ZC3H12A,ADAM9,CTSG,TLR2
regulation of wound healing (GO:0061041)	8	34	0.0330316	4.91836	GO Biological Process	ANXA1,TNFRSF12A,PLAU,CAV1,SERPINE1,TNFAIP3,CRK,HBEGF
positive regulation of chemokine production (GO:0032722)	8	34	0.0330316	4.91836	GO Biological Process	IL6,IL1B,WNT5A,TWIST1,FFAR2,HIF1A,ALOX15B,TLR2
IL-6 signaling pathway WP364	10	43	0.00790364	4.86117	WikiPathway	SOCS3,HCK,MAP2K1,IL6,PRKCD,STAT3,PRDM1,TIMP1,NLK,BCL2L1
cellular response to lipopolysaccharide (GO:0071222)	21	91	2.1185e-05	4.82377	GO Biological Process	CD86,IL10,CXCL8,VDR,CD80,SERPINE1,WNT5A,IL18,DAB2IP,TNFAIP3,ACOD1,NR1H3,NUGGC,HCK,IL6,SELENOS,NLRP7,IL1B,ZC3H12A,ADAM9,CTSG
positive regulation of leukocyte chemotaxis (GO:0002690)	14	61	0.001811	4.79741	GO Biological Process	CCR1,CXCL8,SERPINE1,WNT5A,MOSPD2,CXCL1,ANO6,FPR2,CXCL13,CXCL2,PLA2G7,CXCL5,VEGFA,IL6
negative regulation of immune response (GO:0050777)	10	44	0.0158733	4.75068	GO Biological Process	NLRP14,LGALS3,COL3A1,NLRP11,NLRP7,SPINK5,TNFAIP3,ACOD1,IRAK3,SAMSN1
cell chemotaxis (GO:0060326)	13	60	0.00598989	4.52899	GO Biological Process	DOCK4,CCL20,PRKCD,C5AR1,FPR1,FPR2,VEGFA,NR4A1,RAB13,SAA1,EPHB1,CCL28,HBEGF
regulation of peptidyl-threonine phosphorylation (GO:0010799)	8	37	0.0472641	4.51957	GO Biological Process	SPRED2,SPRED1,RIPK2,TNKS1BP1,CHI3L1,BMP7,SIRT2,SMAD7
Amoebiasis	22	102	1.72638e-05	4.50849	KEGG Pathway	IL10,CXCL8,LAMB3,IL1R1,ACTN1,IL1R2,FN1,CXCL1,ACTN4,LAMC1,CXCL2,PTK2,COL1A1,IL6,GNA15,COL3A1,COL1A2,GNAQ,IL1B,CTSG,PLCB1,TLR2
TNF signaling pathway	24	112	1.06267e-05	4.47922	KEGG Pathway	MAP2K1,CCL20,MMP3,DAB2IP,TNFAIP3,CXCL1,PTGS2,SELE,CXCL2,MMP9,CX3CL1,CXCL5,ICAM1,NFKBIA,SOCS3,IL6,MMP14,IL1B,BCL3,LTA,TAB3,FAS,BIRC3,CREB5
regulation of interleukin-6 production (GO:0032675)	9	42	0.0330316	4.47922	GO Biological Process	IL10,IL6,SELENOS,IL1B,ZC3H12A,WNT5A,TNFAIP3,IRAK3,TLR2
tertiary granule membrane (GO:0070821)	15	73	0.00250971	4.29514	GO Cellular Component	MGAM,FRMPD3,SLC11A1,PTAFR,CYBB,ANO6,NBEAL2,FPR2,GPR84,FCAR,TRPM2,TSPAN14,CLEC4D,PLAU,SIRPA
negative regulation of immune system process (GO:0002683)	9	44	0.0417677	4.27562	GO Biological Process	NLRP14,COL3A1,NLRP11,NLRP7,TSC22D3,SPINK5,IRAK3,SMPDL3B,LGR4
Rheumatoid arthritis	19	93	0.0001479	4.27051	KEGG Pathway	CD86,CXCL8,ATP6AP1,MMP1,CCL20,CD80,MMP3,IL18,CXCL1,CXCL2,CXCL5,ICAM1,VEGFA,IL6,CTSL,CTSK,IL1B,ATP6V0D2,TLR2
extracellular matrix organization (GO:0030198)	46	229	9.57556e-10	4.19886	GO Biological Process	SPARC,COL11A1,SERPINE1,FURIN,ITGAE,LAMC1,LOXL1,ICAM1,CTSL,CTSK,SH3PXD2B,CYP1B1,ITGB8,CTSG,TIMP1,CAPN1,WASHC1,JAM3,MMP7,LAMB3,MMP1,MMP2,SPINK5,MMP3,FN1,BGN,MMP9,COL1A1,MFAP5,KIF9,MMP14,COL3A1,VCAN,COL1A2,BMP1,COL5A1,ITGA10,COL5A3,COL6A2,COL7A1,COL5A2,COL6A1,MMP19,COL6A3,TLL2,ITGA5
protein complex subunit organization (GO:0071822)	9	45	0.0452748	4.1806	GO Biological Process	COL1A1,COL3A1,COL1A2,COL5A1,COL11A1,COL5A3,COL5A2,CYP1B1,LOXL1
Prostaglandin Synthesis and Regulation WP98	9	45	0.0367752	4.1806	WikiPathway	HSD11B1,PTGFR,PTGIR,ANXA1,MITF,PTGS2,PTGS1,PTGDR,PTGES
Vitamin B12 metabolism WP1533	10	50	0.0212243	4.1806	WikiPathway	SERPINA3,SCARB1,IL6,TCN2,IL1B,SERPINE1,SAA1,LRP2,SOD2,ICAM1
negative regulation of MAP kinase activity (GO:0043407)	12	61	0.0161922	4.11207	GO Biological Process	DUSP22,SPRED2,PTPN1,SPRED1,DUSP10,IL1B,CAV1,PRKCD,DAB2IP,IRAK3,BMP7,SORL1
ficolin-1-rich granule membrane (GO:0101003)	12	61	0.00832744	4.11207	GO Cellular Component	LGALS3,TRPM2,MGAM,CLEC4D,SLC11A1,FPR1,SIRPA,DSG1,PKP1,NBEAL2,FPR2,FCAR
IL-6/JAK/STAT3 Signaling	17	87	6.93285e-05	4.0845	MSigDB	CCR1,PTPN1,TNFRSF12A,IL1R1,IL1R2,STAT3,CXCL1,CSF2RB,CXCL13,ACVR1B,CSF2RA,SOCS3,IL6,SOCS1,IL1B,FAS,TLR2
Angiogenesis	7	36	0.0136715	4.06447	MSigDB	VCAN,COL3A1,COL5A2,MSX1,TIMP1,PTK2,VEGFA
response to lipopolysaccharide (GO:0032496)	30	155	3.6276e-06	4.04574	GO Biological Process	CD86,SCARB1,CD40,CXCL8,CD80,SERPINE1,TNFAIP3,CXCL1,CXCL13,CXCL2,NUGGC,CXCL5,NLRP7,ZC3H12A,CTSG,NANOS1,IL10,VDR,SLC11A1,WNT5A,DAB2IP,ACOD1,NR1H3,IRAK3,SELE,IL6,SELENOS,SLPI,ADAM9,FAS
regulation of inflammatory response (GO:0050727)	32	166	2.02673e-06	4.0295	GO Biological Process	TNFAIP6,SERPINE1,OTUD7A,TNFAIP3,PTGS2,ETS1,PLA2G7,CX3CL1,NLRP7,FFAR2,IL10,ANXA1,WNT5A,PRKCD,IL18,ACOD1,NR1H3,SELE,NFKBIA,NLRP14,HCK,NLRP11,SELENOS,BCL6,LEP,OTULIN,SAA1,SMPDL3B,S100A9,S100A8,BIRC3,TLR2
negative regulation of inflammatory response (GO:0050728)	15	78	0.00673893	4.01981	GO Biological Process	IL10,TNFAIP6,PRKCD,SIGLEC10,TNFAIP3,ACOD1,NR1H3,NLRP14,NLRP11,SELENOS,NLRP7,ZC3H12A,OTULIN,SAA1,SMPDL3B
positive regulation of ossification (GO:0045778)	10	52	0.0385046	4.01981	GO Biological Process	OSR2,IL6,ZHX3,ATP6AP1,WNT5A,TMEM119,SOX11,ANO6,BMP7,ACVR2A
collagen binding (GO:0005518)	10	52	0.0490609	4.01981	GO Molecular Function	ACHE,LRRC15,SPARC,CTSL,CTSK,ITGA10,COL5A3,FN1,ADAM9,MMP9
skin development (GO:0043588)	18	94	0.0017055	4.0027	GO Biological Process	ERRFI1,SPRR3,CSTA,ANXA1,ABCB6,WNT5A,COL1A1,COL3A1,COL1A2,COL5A1,KRT16,COL5A3,COL5A2,ADAM9,SPRR2A,MET,RPTN,SPRR1B
Lung fibrosis WP3624	12	63	0.0126897	3.98153	WikiPathway	MT2A,IL6,CXCL8,PLAU,MMP2,IL1B,TIMP1,CXCL2,MMP9,SKIL,BMP7,SMAD7
positive regulation of epithelial cell migration (GO:0010634)	14	74	0.0112856	3.95462	GO Biological Process	SCARB1,SPARC,ROCK2,WNT5A,ETS1,MMP9,HIF1A,RTN4,VEGFA,ZC3H12A,CTSH,ADAM9,CLASP1,CLASP2
negative regulation of defense response (GO:0031348)	15	80	0.0082053	3.91931	GO Biological Process	IL10,TNFAIP6,PRKCD,TNFAIP3,ACOD1,NR1H3,IRAK3,SIRT2,NLRP14,NLRP11,SELENOS,NLRP7,OTULIN,SAA1,SMPDL3B
tertiary granule lumen (GO:1904724)	10	55	0.0403467	3.80055	GO Cellular Component	CHIT1,TNFAIP6,FTH1,QPCT,CTSH,CXCL1,LYZ,CTSD,MMP9,OSCAR
IL-17 signaling pathway	17	94	0.00180065	3.78033	KEGG Pathway	CXCL8,MMP1,CCL20,MMP3,TNFAIP3,CXCL1,PTGS2,CXCL2,MMP9,CXCL5,NFKBIA,IL6,IL1B,TAB3,IKBKE,S100A9,S100A8
Hypoxia	36	200	3.01609e-08	3.76254	MSigDB	PPP1R15A,ERRFI1,SCARB1,TES,PFKFB3,SDC4,SERPINE1,HDLBP,NEDD4L,TNFAIP3,GLRX,SLC2A5,ETS1,NDRG1,MT2A,PDK3,PCK1,IER3,CA12,CAV1,BGN,PLAUR,F3,FOSL2,VEGFA,EXT1,KLF7,IL6,KLF6,COL5A1,XPNPEP1,P4HA2,ADORA2B,PKP1,FBP1,TMEM45A
cellular protein catabolic process (GO:0044257)	11	62	0.0417677	3.7086	GO Biological Process	FAP,CTSL,CTSK,CTSZ,DAB2IP,CTSH,DENND3,IDE,SPATA18,CPVL,ADAMTS7
tertiary granule (GO:0070820)	29	164	3.40705e-05	3.69626	GO Cellular Component	FRMPD3,TNFAIP6,PTAFR,FPR1,CXCL1,GPR84,FPR2,FCAR,LGALS3,TRPM2,PLAU,FTH1,SIRPA,CTSH,CTSD,MGAM,SLC11A1,CYBB,NBEAL2,ANO6,LYZ,MMP9,OSCAR,CHIT1,TSPAN14,CLEC4D,QPCT,PKP1,DSG1
metallopeptidase activity (GO:0008237)	18	102	0.0113743	3.68877	GO Molecular Function	ADAMDEC1,MMP7,MME,MMP1,MMP2,MMP3,ECE1,IDE,MMP9,ADAMTS14,ADAMTS2,MMP14,BMP1,FAP,ANPEP,ADAM9,MMP19,ADAMTS7
Legionellosis	10	57	0.0356446	3.66719	KEGG Pathway	NFKBIA,IL6,CXCL8,APAF1,IL1B,HSPA6,IL18,CXCL1,CXCL2,TLR2
regulation of angiogenesis (GO:0045765)	31	177	2.1185e-05	3.66098	GO Biological Process	CD40,ECM1,SPARC,CXCL8,PLXND1,ROCK2,SERPINE1,TWIST1,TNFAIP3,CXCL13,ETS1,HIF1A,FAM129B,SPRED1,RRAS,GPNMB,ZC3H12A,CYP1B1,CTSH,ITGB8,HOXA5,KRT1,SPINK5,WNT5A,DAB2IP,SULF1,VEGFA,IL6,IL1B,LEP,CHI3L1
regulation of osteoblast differentiation (GO:0045667)	12	69	0.0330316	3.63531	GO Biological Process	IL6,ZHX3,CDK6,ATP6AP1,PTCH1,TMEM119,TWIST1,SOX11,RORB,BMP7,ACVR2A,PTK2
Coagulation	24	138	1.44054e-05	3.63531	MSigDB	SPARC,ANXA1,MMP7,GSN,LRP1,MMP1,MMP2,SERPINE1,MMP3,FN1,FURIN,MMP9,F3,SIRT2,KLF7,MMP14,BMP1,PLAU,MEP1A,CTSK,ADAM9,CTSH,TIMP1,F2RL2
response to molecule of bacterial origin (GO:0002237)	17	98	0.00802192	3.62603	GO Biological Process	NANOS1,IL10,CD40,CXCL8,SLC11A1,ACOD1,TNFAIP3,CXCL1,IRAK3,CXCL13,SELE,CXCL2,CXCL5,SIRT2,IL6,SLPI,FAS
epidermis development (GO:0008544)	14	81	0.0190235	3.61287	GO Biological Process	SPRR3,CRABP2,LAMB3,SPINK5,KRT5,STS,ELF3,KRT17,KRT16,COL7A1,KRT14,SPRR2A,RPTN,SPRR1B
positive regulation of protein catabolic process (GO:0045732)	14	81	0.0190235	3.61287	GO Biological Process	LRP1,SMURF1,WNT5A,RDX,DAB2IP,TNFAIP3,NEDD4L,FURIN,IDE,SNX33,SORL1,IL1B,HECW2,ADAM9
response to interleukin-1 (GO:0070555)	13	76	0.0276409	3.57551	GO Biological Process	CXCL8,IL1R1,CCL20,DAB2IP,ACOD1,IRAK3,HIF1A,SELE,CX3CL1,NLRP7,ZC3H12A,CHI3L1,ADAMTS7
positive regulation of apoptotic signaling pathway (GO:2001235)	13	76	0.0276409	3.57551	GO Biological Process	GSN,TNFRSF12A,CAV1,PLAUR,DAB2IP,G0S2,MMP9,ST18,CTSH,FAS,S100A9,S100A8,BCL2L1
modulation of chemical synaptic transmission (GO:0050804)	14	82	0.0205364	3.56881	GO Biological Process	PXK,MCTP1,UNC13A,CLSTN3,FMR1,CLSTN1,LRP8,RIMS3,CDH2,DLG4,IL1B,NMU,KCNMB4,GRIA3
integrin binding (GO:0005178)	16	94	0.0204494	3.55796	GO Molecular Function	EGFL6,ACTN2,ACTN1,FN1,ACTN4,CX3CL1,WISP1,ICAM1,COL3A1,GPNMB,COL5A1,FAP,IL1B,ADAM9,EMILIN1,JAM3
AGE-RAGE signaling pathway in diabetic complications	17	100	0.00347479	3.55351	KEGG Pathway	CXCL8,MMP2,SERPINE1,PRKCD,STAT3,FN1,CYBB,SELE,F3,ICAM1,VEGFA,COL1A1,IL6,COL3A1,COL1A2,IL1B,PLCB1
Oncostatin M Signaling Pathway WP2374	11	65	0.0416286	3.53743	WikiPathway	NFKBIA,SOCS3,MAP2K1,MMP1,SERPINE1,PRKCD,MMP3,STAT3,OSM,HIF1A,VEGFA
negative regulation of response to external stimulus (GO:0032102)	18	107	0.0077949	3.51639	GO Biological Process	IL10,EPHA4,TNFAIP6,SERPINE1,PRKCD,ACOD1,TNFAIP3,NR1H3,SIRT2,NLRP14,NLRP11,SELENOS,NLRP7,OTULIN,SAA1,FAM3A,SMPDL3B,CRK
Apoptosis	27	161	8.30989e-06	3.50547	MSigDB	NEDD9,SAT1,LGALS3,GNA15,ANKH,PEA15,TIMP1,IER3,ANXA1,GSN,TNFRSF12A,GADD45A,CAV1,MMP2,IL18,BGN,SOD2,PTK2,SMAD7,DNAJC3,IL6,WEE1,FEZ1,IL1B,FAS,BCL2L1,BIRC3
response to metal ion (GO:0010038)	12	72	0.0430194	3.48384	GO Biological Process	MT2A,HFE,CAV1,KCNMA1,ADAM9,NEDD4L,ITPR3,ZACN,NDRG1,HIF1A,HAMP,SLC25A13
inflammatory response (GO:0006954)	42	252	1.61753e-06	3.48384	GO Biological Process	PTGFR,SERPINA3,CD40,PXK,CXCL8,TNFAIP6,C5AR1,FPR1,CXCL1,FPR2,CXCL13,CXCL2,CX3CL1,CXCL5,MMP25,NLRP7,CXCR2,PTGDR,IL10,PTGIR,PLA2G2D,ANXA1,RIPK2,CCL20,SLC11A1,STAT3,IL18,CYBB,LYZ,SELE,NLRP14,TPST1,IL6,VNN1,NLRP11,ELF3,KRT16,IL1B,FAS,CHI3L1,S100A9,S100A8
IL-18 signaling pathway WP4754	45	272	2.30018e-07	3.45822	WikiPathway	NRN1,PIGT,CXCL8,SDC4,CD81,RGS16,TNFAIP3,PTGS2,PLA2G7,CXCL2,WISP1,ICAM1,SOCS3,GPAT4,PPP1R13L,ZC3H12A,TIMP1,UGGT1,IER3,IL10,CCL20,MMP1,MMP2,PRKCD,MMP3,FN1,IL18,ACOD1,NR1H3,MMP9,VEGFA,COL1A1,NFKBIA,SLC4A7,NR4A1,MMP14,COL3A1,IL6,COL1A2,IL1B,FAS,KIFC3,SNTB1,BCL2L1,BIRC3
positive regulation of angiogenesis (GO:0045766)	17	103	0.012528	3.45001	GO Biological Process	CD40,ECM1,CXCL8,SERPINE1,WNT5A,TWIST1,ETS1,HIF1A,VEGFA,RRAS,IL1B,ZC3H12A,CYP1B1,CTSH,ITGB8,CHI3L1,ITGA5
positive regulation of neuron projection development (GO:0010976)	16	97	0.015565	3.44792	GO Biological Process	FZD1,NDRG4,UNC13A,PLXND1,SMURF1,AVIL,WNT5A,ZNF804A,DAB2IP,NEDD4L,BMP7,LRP8,CX3CL1,ROBO1,PLXNB2,S100A9
positive regulation of inflammatory response (GO:0050729)	12	73	0.0460862	3.43611	GO Biological Process	NFKBIA,IL6,SERPINE1,WNT5A,IL18,OSM,ETS1,S100A9,PLA2G7,CX3CL1,S100A8,TLR2
positive regulation of vasculature development (GO:1904018)	17	104	0.0133695	3.41684	GO Biological Process	CD40,ECM1,CXCL8,SERPINE1,WNT5A,TWIST1,ETS1,HIF1A,VEGFA,TMEM100,RRAS,IL1B,ZC3H12A,CYP1B1,CTSH,ITGB8,CHI3L1
NF-kappa B signaling pathway	17	104	0.00501356	3.41684	KEGG Pathway	CD40,CXCL8,IL1R1,GADD45A,TNFAIP3,CXCL1,PTGS2,CXCL2,ICAM1,GADD45G,NFKBIA,PLAU,IL1B,LTA,TAB3,BCL2L1,BIRC3
regulation of hydrolase activity (GO:0051336)	13	80	0.0381554	3.39674	GO Biological Process	NANOS1,EPHA4,PLXND1,CAV1,RDX,DAB2IP,PTK2,SIPA1L1,FGD6,CHN2,PLXNB2,CRK,EPHB3
Spinal Cord Injury WP2431	19	118	0.0043962	3.36574	WikiPathway	EPHA4,CXCL8,ANXA1,IL1R1,GADD45A,ROCK2,CXCL1,PTGS2,CXCL2,MMP9,RTN4,ICAM1,LGALS3,NR4A1,IL6,VCAN,IL1B,LEP,CSPG4
negative regulation of cell differentiation (GO:0045596)	24	150	0.0017055	3.34448	GO Biological Process	MYOCD,TRIO,CAV1,PTCH1,WNT5A,DAB2IP,TWIST1,NR1H3,RORB,MEIS2,VASN,HOPX,SIRT2,SMAD7,NFKBIA,IL6,CDK6,COL5A1,COL5A2,TRIB2,SKIL,MIXL1,ADAMTS7,RUNX1T1
KRAS Signaling Up	32	200	3.11742e-06	3.34448	MSigDB	PPP1R15A,SERPINA3,ADAMDEC1,RGS16,USP12,TNFAIP3,GLRX,PRDM1,PTGS2,ETS1,CSF2RA,HSD11B1,TMEM100,ANKH,GPNMB,PLAU,EPB41L3,CBX8,CCL20,GFPT2,PLAUR,G0S2,INHBA,MMP9,GADD45G,NIN,SLPI,IL1B,IL7R,TRIB2,HBEGF,BIRC3
regulation of anatomical structure morphogenesis (GO:0022603)	13	82	0.0433185	3.31389	GO Biological Process	SPARC,PLXND1,KRT1,TNFAIP3,CXCL13,ETS1,IL6,FMNL2,GPNMB,BCL6,LEP,CLASP1,CLASP2
Protein digestion and absorption	16	103	0.0105379	3.24707	KEGG Pathway	KCNE3,MME,COL11A1,SLC1A1,SLC16A10,COL1A1,COL3A1,COL1A2,COL5A1,MEP1A,COL5A3,COL6A2,COL7A1,COL5A2,COL6A1,COL6A3
Adipogenesis WP236	20	130	0.0049187	3.21585	WikiPathway	FZD1,GADD45A,SERPINE1,STAT3,EBF1,OSM,TWIST1,NR1H3,HIF1A,SOCS3,KLF7,IL6,CYP26B1,KLF6,SOCS1,BMP1,LEP,FAS,PCK1,MIXL1
Senescence and Autophagy in Cancer WP615	16	105	0.0186262	3.18522	WikiPathway	GABARAPL1,MAP2K1,SPARC,CXCL8,GSN,SERPINE1,FN1,CXCL1,INHBA,COL1A1,IL6,MMP14,COL3A1,PLAU,IL1B,SLC39A1
Proteoglycans in cancer	31	205	0.0001479	3.16094	KEGG Pathway	SDC4,ROCK2,TWIST1,ITPR3,IQGAP1,HIF1A,RRAS,CTSL,PLAU,WNT2,FZD1,MAP2K1,CAV1,PTCH1,MMP2,RDX,STAT3,WNT5A,FN1,PLAUR,MMP9,PTK2,VEGFA,COL1A1,COL1A2,MRAS,FAS,ITGA5,MET,HBEGF,TLR2
ESR1 CHEA	23	154	0.00152012	3.12188	ENCODE anf ChEA Consensus TFs from ChIP-X	CA12,SCARB1,STARD13,CNTNAP1,LRP1,SEMA3C,TPRG1,STAT3,SLC16A10,PCTP,TRERF1,BMP7,CYP27A1,RNF144B,BCL6,SLC16A6,CYP1B1,SLC39A8,KIFC3,TNS3,LMCD1,CTSD,LIMS1
negative regulation of cell migration (GO:0030336)	18	121	0.0194535	3.10954	GO Biological Process	NDRG4,MCTP1,LRP1,SERPINE1,DAB2IP,SULF1,ALOX15B,CX3CL1,SMAD7,PTPRG,ROBO1,COL3A1,DUSP10,KRT16,CYP1B1,TIMP1,CLASP1,CLASP2
epithelium development (GO:0060429)	17	115	0.0265616	3.09001	GO Biological Process	ERRFI1,EHF,NDRG4,ACADVL,VDR,PTCH1,SPINK5,SIX1,SOX11,VEGFA,LGALS3,ELF3,DHRS9,KRT16,WNT2,KRT6A,CES1
ECM-receptor interaction	13	88	0.0384947	3.08794	KEGG Pathway	SDC4,LAMB3,FN1,LAMC1,COL1A1,COL1A2,COL6A2,ITGA10,COL6A1,ITGB8,COL6A3,ITGA5,FREM1
positive regulation of peptidyl-tyrosine phosphorylation (GO:0050731)	17	116	0.0276409	3.06337	GO Biological Process	EPHA4,PTPN1,CD40,CD81,RIPK2,CD80,STAT3,IL18,OSM,SRCIN1,LRP8,VEGFA,SOCS3,IL6,DLG4,CSPG4,ITGA5
IL-2/STAT5 Signaling	29	199	4.62438e-05	3.04617	MSigDB	CD86,ECM1,CD81,RGS16,CTSZ,CAPG,FURIN,ITGAE,NDRG1,SPRED2,SOCS1,NCS1,LRIG1,SLC39A8,IL10,GABARAPL1,IL1R2,PTCH1,FAM126B,FAH,HOPX,PLSCR1,KLF6,CDCP1,MYO1C,SYT11,COL6A1,F2RL2,BCL2L1
protease binding (GO:0002020)	17	118	0.0424293	3.01145	GO Molecular Function	ECM1,CSTA,RIPK2,CD70,SERPINE1,FN1,DERL1,TNFAIP3,FURIN,COL1A1,COL3A1,COL1A2,SELENOS,FAP,NLRP7,ADAMTSL4,TIMP1
positive regulation of macromolecule metabolic process (GO:0010604)	39	276	0.000124648	2.95369	GO Biological Process	DNMT1,ROCK2,HFE,FMR1,TWIST1,ECE1,HIF1A,ETS1,ACTG2,HMGN5,CAMK2N1,ZC3H12A,CTSH,ITGB8,AMH,OSR2,PTPN1,MAP2K1,FOXD1,GSN,VDR,SLC11A1,RDX,STAT3,WNT5A,FN1,ZNF804A,SOX11,MITF,INHBA,POU3F1,SELE,VEGFA,PLSCR1,IL6,IL1B,PKP1,TLR2,LIMS1
ficolin-1-rich granule (GO:0101002)	26	184	0.00250971	2.95369	GO Cellular Component	TNFAIP6,CTSZ,FPR1,FPR2,FCAR,LGALS3,TRPM2,FTH1,SIRPA,CTSH,CAPN1,CTSD,MGAM,GSN,APAF1,SLC11A1,KRT1,HSPA6,NBEAL2,MMP9,CLEC4D,CRISPLD2,GLB1,QPCT,PKP1,DSG1
positive regulation of cell migration (GO:0030335)	31	221	0.0016255	2.9321	GO Biological Process	LRRC15,SEMA3C,ACVR1B,HIF1A,RTN4,SDCBP,GPNMB,PLAU,CTSH,WASHC1,CLASP1,CLASP2,CCR1,SEMA4A,RDX,FN1,DAB2IP,ACTN4,SOD2,MMP9,PTK2,VEGFA,COL1A1,MMP14,MYO1C,RUFY3,IL1B,MYADM,ROR2,ARHGEF7,HBEGF
Viral protein interaction with cytokine and cytokine receptor	14	100	0.041787	2.92642	KEGG Pathway	CCR1,IL10,CXCL8,CCL20,IL18,CXCL1,CXCL13,CXCL2,CX3CL1,CXCL5,IL6,CXCR2,LTA,CCL28
specific granule (GO:0042581)	22	160	0.00832744	2.87416	GO Cellular Component	CTSZ,PLAUR,MOSPD2,CYBB,CXCL1,ANO6,GPR84,FPR2,LYZ,SLC2A5,FCAR,OSCAR,CHIT1,TRPM2,MMP25,TSPAN14,CLEC4D,SLPI,PLAU,QPCT,CHI3L1,CTSD
peptidase activity, acting on L-amino acid peptides (GO:0070011)	25	185	0.0204494	2.82473	GO Molecular Function	TPSB2,HTRA4,CTSZ,PRSS27,ECE1,FURIN,PSMA8,ADAMTS2,CTSL,ANPEP,CTSK,CTSH,CTSG,CAPN1,ADAMTS7,MMP7,MME,MMP1,MMP2,MMP3,MMP9,BMP1,FAP,OTULIN,ADAM9
Apical Junction	27	200	0.000270031	2.82191	MSigDB	CD86,WNK4,CX3CL1,ACTG2,ICAM1,RRAS,MAP3K20,SIRPA,AMH,MPZL1,JAM3,LAMB3,ACTN2,ACTN1,MMP2,ACTN4,ALOX15B,MMP9,PTK2,VCAN,BMP1,CLDN14,ITGA10,CERCAM,ADAM9,NECTIN4,DSC3
p53 Pathway	27	200	0.000270031	2.82191	MSigDB	PPP1R15A,CD82,RRAD,CD81,RGS16,SLC7A11,IFI30,ACVR1B,SAT1,NDRG1,SOCS1,TNNI1,UPP1,CTSD,IER3,APAF1,GADD45A,VDR,RHBDF2,ALOX15B,TCN2,KRT17,FAS,PLXNB2,NUPR1,ADA,HBEGF
cellular response to lipid (GO:0071396)	24	178	0.014093	2.81838	GO Biological Process	CD86,IL10,CXCL8,VDR,ROCK2,CD80,SERPINE1,WNT5A,DAB2IP,ACOD1,TNFAIP3,NR1H3,RORB,ZNF35,NUGGC,IL6,SELENOS,NLRP7,ZC3H12A,PDK3,ADAM9,FFAR2,CTSG,WNT2
positive regulation of cell motility (GO:2000147)	24	179	0.0146226	2.80264	GO Biological Process	CCR1,LRRC15,SEMA4A,SEMA3C,RDX,TWIST1,ACTN4,SOD2,MMP9,PTK2,VEGFA,COL1A1,SDCBP,MMP14,MYO1C,GPNMB,PLAU,RUFY3,IL1B,MYADM,CTSH,ROR2,WASHC1,HBEGF
neutrophil mediated immunity (GO:0002446)	65	487	1.61753e-06	2.78993	GO Biological Process	SERPINA3,SIGLEC9,FRMPD3,TNFAIP6,HFE,CTSZ,LPCAT1,CXCL1,SLC2A5,FCAR,CXCL5,LGALS3,MMP25,PLAU,ANPEP,FTH1,CTSH,SIRPA,CTSG,CAPN1,CTSD,APAF1,MME,SLC11A1,PRKCD,KRT1,PLAUR,CYBB,ANO6,MMP9,OSCAR,DNAJC3,CHIT1,CLEC4D,SLPI,CRISPLD2,PKP1,DSG1,CHI3L1,ACPP,S100A9,S100A8,TLR2,PTAFR,C5AR1,FPR1,MOSPD2,FPR2,IQGAP1,GPR84,TRPM2,SDCBP,CXCR2,S100A11,MGAM,GSN,GCA,HSPA6,NBEAL2,LYZ,TSPAN14,IL6,VNN1,GLB1,QPCT
cellular response to interleukin-1 (GO:0071347)	20	150	0.0318693	2.78707	GO Biological Process	IL1RN,CXCL8,IL1R1,RIPK2,CCL20,IL1R2,DAB2IP,ACOD1,IRAK3,HIF1A,ST18,CX3CL1,PSMA8,NFKBIA,NLRP7,IL1B,ZC3H12A,TAB3,PLCB1,ADAMTS7
UV Response Dn	19	144	0.00328093	2.75804	MSigDB	PTGFR,CAV1,COL11A1,SERPINE1,LAMC1,LTBP1,F3,ACVR2A,SMAD7,COL1A1,COL3A1,COL1A2,SIPA1L1,PRKAR2B,ADORA2B,COL5A2,KCNMA1,PLPP3,MET
cellular response to cytokine stimulus (GO:0071345)	60	456	3.10248e-06	2.7504	GO Biological Process	CD86,IL1RN,CXCL8,ZFAND6,CD80,IL5RA,CXCL1,CXCL2,CX3CL1,ICAM1,MT2A,ZC3H12A,TIMP1,ADAMTS7,IL10,ANXA1,MME,IL1R1,MMP1,IL1R2,MMP2,WNT5A,MMP3,BGN,IL18,ACOD1,IRAK3,MMP9,HCK,TXLNA,IL1B,CHI3L1,CRK,LRRC15,PTAFR,FPR1,TWIST1,CSF2RB,PTGS2,HIF1A,LRP8,CSF2RA,IL22RA2,SOCS3,SOCS1,NLRP7,CCR1,CCL20,STAT3,FN1,DAB2IP,OSM,VEGFA,IL6,COL1A2,LRCH1,BCL6,SAA1,SLC26A6,BCL2L1
neutrophil degranulation (GO:0043312)	63	479	2.02673e-06	2.74925	GO Biological Process	SERPINA3,SIGLEC9,FRMPD3,TNFAIP6,HFE,CTSZ,LPCAT1,CXCL1,SLC2A5,FCAR,LGALS3,MMP25,PLAU,ANPEP,FTH1,CTSH,SIRPA,CTSG,CAPN1,CTSD,APAF1,MME,SLC11A1,PRKCD,KRT1,PLAUR,CYBB,ANO6,MMP9,OSCAR,DNAJC3,CHIT1,CLEC4D,SLPI,CRISPLD2,PKP1,DSG1,CHI3L1,ACPP,S100A9,S100A8,TLR2,PTAFR,C5AR1,FPR1,MOSPD2,FPR2,IQGAP1,GPR84,TRPM2,SDCBP,CXCR2,S100A11,MGAM,GSN,GCA,HSPA6,NBEAL2,LYZ,TSPAN14,VNN1,GLB1,QPCT
Focal Adhesion WP306	26	198	0.00661849	2.74484	WikiPathway	ROCK2,TESK2,ILK,LAMC1,ITGB8,MAP2K1,LAMB3,ACTN1,CAV1,FN1,ACTN4,PTK2,VEGFA,COL1A1,HCK,COL1A2,MYL2,COL5A3,ITGA10,COL6A2,COL5A2,TLN2,ITGA5,CRK,MET,BIRC3
neutrophil activation involved in immune response (GO:0002283)	63	483	2.09827e-06	2.72648	GO Biological Process	SERPINA3,SIGLEC9,FRMPD3,TNFAIP6,HFE,CTSZ,LPCAT1,CXCL1,SLC2A5,FCAR,LGALS3,MMP25,PLAU,ANPEP,FTH1,CTSH,SIRPA,CTSG,CAPN1,CTSD,APAF1,MME,SLC11A1,PRKCD,KRT1,PLAUR,CYBB,ANO6,MMP9,OSCAR,DNAJC3,CHIT1,CLEC4D,SLPI,CRISPLD2,PKP1,DSG1,CHI3L1,ACPP,S100A9,S100A8,TLR2,PTAFR,C5AR1,FPR1,MOSPD2,FPR2,IQGAP1,GPR84,TRPM2,SDCBP,CXCR2,S100A11,MGAM,GSN,GCA,HSPA6,NBEAL2,LYZ,TSPAN14,VNN1,GLB1,QPCT
regulation of cell migration (GO:0030334)	41	316	0.000532647	2.7121	GO Biological Process	LRRC15,MCTP1,PLXND1,SEMA3C,SERPINE1,CX3CL1,ROBO1,SDCBP,SLK,DUSP10,GPNMB,PLAU,CYP1B1,CTSH,WASHC1,CCR1,SEMA4A,ANXA1,RDX,ACTN4,SULF1,SOD2,ALOX15B,SRCIN1,MMP9,SORL1,PTK2,VEGFA,SMAD7,COL1A1,MMP14,MYO1C,KRT16,RUFY3,IL1B,MYADM,PLXNB2,ROR2,AMOTL1,SGK1,HBEGF
cytokine activity (GO:0005125)	20	155	0.0490609	2.69716	GO Molecular Function	IL10,IL1RN,CXCL8,CCL20,IL18,OSM,CXCL1,INHBA,CXCL13,BMP7,CXCL2,CX3CL1,CXCL5,VEGFA,IL6,TXLNA,IL1B,TIMP1,WNT2,CCL28
positive regulation of multicellular organismal process (GO:0051240)	26	202	0.0152978	2.69049	GO Biological Process	LRP1,SERPINE1,TWIST1,ACVR1B,HIF1A,RTN4,FAM129B,SDCBP,CTSH,CLASP1,SOX5,CLASP2,FOXD1,VDR,SLC11A1,WNT5A,IL18,SOX11,INHBA,COL1A1,BMP1,H2AFY2,IL1B,TMEM119,PLCB1,PICALM
serine-type endopeptidase activity (GO:0004252)	25	196	0.0290627	2.6662	GO Molecular Function	IGHV2-70,PCSK1,TPSB2,IGHV4-39,FURIN,IGLV1-47,CTSL,PLAU,CTSK,IGLV1-44,IGKV3-15,CTSH,CTSG,CTSD,MMP7,MMP1,MMP2,MMP3,RHBDF2,MMP9,MMP14,BMP1,FAP,MMP19,TLL2
endoplasmic reticulum lumen (GO:0005788)	34	270	0.00250971	2.63223	GO Cellular Component	MT-TP,COL11A1,CTSZ,LAMC1,PTGS2,LTBP1,STS,CDH2,ADAMTSL4,TIMP1,UGGT1,ADAMTS7,TOR3A,WNT5A,FN1,PLAUR,COL1A1,DNAJC3,COL3A1,IL6,VCAN,COL1A2,COL5A1,ENAM,P4HA2,COL5A3,COL6A2,COL7A1,MGAT4A,COL5A2,COL6A1,MZB1,COL6A3,CES1
Transcriptional misregulation in cancer	24	192	0.0110471	2.61288	KEGG Pathway	CD86,ARNT2,CD40,CXCL8,GADD45A,IL1R2,LMO2,MMP3,SIX1,MITF,MMP9,PTK2,GADD45G,FUT8,IL6,BCL6,SIX4,PLAU,NUPR1,MET,GRIA3,BCL2L1,BIRC3,RUNX1T1
Complement	25	200	0.001411	2.61288	MSigDB	DOCK4,LRP1,SERPINE1,TNFAIP3,CXCL1,PLA2G7,LGALS3,CTSL,CTSH,TIMP1,CTSD,GCA,ACTN2,PRKCD,FN1,PLAUR,F3,RBSN,MMP14,PLSCR1,IL6,XPNPEP1,GPD2,ADAM9,S100A9
Allograft Rejection	25	200	0.001411	2.61288	MSigDB	CD86,ACHE,CD40,DYRK3,CD80,CAPG,CXCL13,HIF1A,ETS1,ICAM1,SOCS1,TIMP1,CCR1,IL10,RIPK2,KRT1,IL18,INHBA,MMP9,ACVR2A,IL6,IL1B,BCL3,FAS,TLR2
positive regulation of MAP kinase activity (GO:0043406)	22	177	0.0386099	2.59811	GO Biological Process	MAP2K1,CD40,CD81,GADD45A,RIPK2,WNT5A,C5AR1,MAP3K7CL,FPR1,STK39,DAB2IP,GADD45G,ROBO1,VEGFA,ADORA2B,IL1B,PEA15,MAP3K20,SAA1,ADAM9,TAB3,CRK
Lipid and atherosclerosis	26	215	0.0110471	2.52781	KEGG Pathway	CD40,CXCL8,ROCK2,CXCL1,CXCL2,ICAM1,IKBKE,APAF1,MMP1,STAT3,HSPA6,MMP3,IL18,CYBB,POU2F2,SOD2,SELE,MMP9,PTK2,NFKBIA,IL6,IL1B,FAS,PLCB1,TLR2,BCL2L1
ESR2 21235772 ChIP-Seq MCF-7 Human	51	424	0.000197277	2.51428	ChEA	SERPINA3,CD82,PLOD2,PCTP,LAMC1,FCAR,RIMS3,SLC16A6,CYP1B1,FLVCR2,NANS,ACAD10,TNS3,LMCD1,CTSD,IER3,MREG,TNFRSF12A,TSC22D3,PRKCD,SPATS2,MITF,WIPI1,ELF3,CRISPLD2,KCNMA1,ITGA5,TLN2,SGK1,PTGES,GRAMD1A,PFKFB3,INSIG2,CCDC103,RHOBTB3,NDRG1,FUT4,SOCS3,SDCBP,CHSY1,SLITRK4,LRIG1,CA12,KRT13,C1ORF21,EFR3B,BMP7,VASN,CDK6,RAB15,BCL3
activation of protein kinase activity (GO:0032147)	28	233	0.0207558	2.51195	GO Biological Process	CD81,C5AR1,FPR1,MAP3K7CL,STK39,SLK,PRKAR2B,PEA15,MAP3K20,MAP4K4,MAP2K1,GADD45A,RIPK2,SLC11A1,PRKCD,WNT5A,IL18,DAB2IP,GADD45G,VEGFA,ADORA2B,IL1B,LEP,SAA1,ADAM9,TAB3,CHI3L1,CRK
Androgen Response	12	100	0.0422874	2.50836	MSigDB	CDK6,ANKH,ACTN1,STK39,ZBTB10,HSD17B14,SGK1,SAT1,NDRG1,ELL2,FADS1,FKBP5
regulation of immune response (GO:0050776)	30	251	0.0166001	2.49837	GO Biological Process	IGHV2-70,DENND1B,CD40,SIGLEC9,CD81,HFE,OTUD7A,IGHV4-39,LILRA1,CXCL13,TREM1,ICAM1,IGLV1-47,NLRP7,NCR3LG1,IGLV1-44,IGKV3-15,BTN2A3P,SPINK5,PILRA,OSCAR,COL1A1,NLRP14,PLSCR1,COL3A1,COL1A2,NLRP11,BCL6,CD300E,BIRC3
Focal adhesion	24	201	0.0197981	2.49588	KEGG Pathway	MAP2K1,LAMB3,ROCK2,ACTN1,CAV1,FN1,ILK,ACTN4,LAMC1,PTK2,VEGFA,COL1A1,COL1A2,MYL2,ITGA10,COL6A2,COL6A1,ITGB8,COL6A3,TLN2,ITGA5,CRK,MET,BIRC3
ESR1 21235772 ChIP-Seq MCF-7 Human	27	228	0.017451	2.47536	ChEA	GRAMD1A,CRABP2,CDCA7,PLOD2,PCTP,NDRG1,SLITRK4,CYP1B1,SLC39A8,TNS3,LMCD1,CTSD,CA12,FOXD2,MREG,TNFRSF12A,TSC22D3,PRKCD,KRT13,C1ORF21,CORO2A,BMP7,EFR3B,VASN,ELF3,CRISPLD2,BCL3
serine-type peptidase activity (GO:0008236)	26	220	0.0424293	2.47036	GO Molecular Function	IGHV2-70,PCSK1,TPSB2,PRSS27,IGHV4-39,FURIN,IGLV1-47,CTSL,PLAU,CTSK,IGLV1-44,IGKV3-15,CTSH,CTSG,CTSD,MMP7,MMP1,MMP2,MMP3,RHBDF2,MMP9,MMP14,BMP1,FAP,MMP19,TLL2
RELA 24523406 ChIP-Seq FIBROSARCOMA Human	139	1182	2.97721e-12	2.45814	ChEA	CD86,ANKLE2,IL1RN,ITPRIP,CD80,C4ORF19,SERPINE1,TESK2,PRDM1,TSKU,ICAM1,LGALS3,PLAU,FTH1,LIPG,ZC3H12A,HOXA3,NBN,KRT6B,IER3,PRKCD,IGFBP2,RFX2,KRT5,SRCIN1,SLPI,TBL1XR1,MYADM,PTGES,INO80C,SDC4,STK39,TWIST1,C2CD4A,ABCB9,HIF1A,SDCBP,DHRS7B,CDH23,SKIL,STRA6,SMURF1,CAV1,RARRES1,FN1,ZBTB10,UPF3B,INHBA,LYZ,SELE,FOSL2,ABTB2,NFKBIA,NR4A1,IL6,DIAPH2,COL1A2,CDK6,TCN2,DLG4,BCL3,PLXNB2,HAMP,BCL2L1,ACHE,SERPINA3,C…
proteolysis (GO:0006508)	34	291	0.013542	2.44228	GO Biological Process	PCSK1,TPSB2,CTSZ,HTRA4,ECE1,FURIN,IDE,LRP8,MMP25,CTSL,PLAU,ANPEP,CTSK,CTSH,CTSG,CPXM1,CAPN1,CTSD,ADAMTS7,MMP7,MME,GCA,MMP1,PTCH1,MMP2,MMP3,RHBDF2,MMP9,MMP14,BMP1,FAP,XPNPEP1,MMP19,CPVL
focal adhesion (GO:0005925)	40	356	0.00486926	2.34865	GO Cellular Component	MDC1,TES,LRP1,CD81,ILK,IQGAP1,ICAM1,RRAS,CDH2,PLAU,XIRP1,CAPN1,TNS3,MPZL1,CLASP1,CLASP2,FZD1,MAP2K1,ANXA1,GSN,MME,ACTN2,ACTN1,MCAM,CAV1,RDX,PLAUR,ACTN4,PTK2,HCK,EHD3,MMP14,FAP,ADAM9,CSPG4,TLN2,ITGA5,ARHGEF7,SNTB1,LIMS1
cytokine-mediated signaling pathway (GO:0019221)	71	633	6.00692e-05	2.34457	GO Biological Process	CD86,IL1RN,CD40,CXCL8,HFE,CD80,IL5RA,ILK,CXCL1,CXCL13,IFI30,CXCL2,CX3CL1,CXCL5,ICAM1,MT2A,TIMP1,IL10,ANXA1,TNFRSF12A,RIPK2,IL1R1,MMP1,IL1R2,MMP2,PRKCD,MMP3,BGN,IL18,IRAK3,MMP9,HCK,TXLNA,IL1B,LTA,PLCB1,CRK,BIRC3,LRRC15,PTAFR,FPR1,TWIST1,CSF2RB,PTGS2,HIF1A,LRP8,CSF2RA,IL22RA2,PSMA8,SOCS3,SOCS1,CCR1,CCL20,CD70,STAT3,FN1,OSM,SOD2,ST18,VEGFA,NFKBIA,IL6,COL1A2,BCL6,LEP,SAA1,FAS,TAB3,IL7R,LIMS1,BCL2L1
Cytokine-cytokine receptor interaction	33	295	0.0105379	2.3383	KEGG Pathway	IL1RN,CD40,CXCL8,IL5RA,CSF2RB,CXCL1,CXCL13,ACVR1B,CSF2RA,CXCL2,CX3CL1,CXCL5,CXCR2,AMH,CCR1,IL10,TNFRSF12A,IL1R1,CCL20,CD70,IL1R2,IL18,OSM,INHBA,BMP7,ACVR2A,IL6,IL1B,LEP,LTA,FAS,IL7R,CCL28
secretory granule lumen (GO:0034774)	35	317	0.0113188	2.3079	GO Cellular Component	SERPINA3,PCSK1,ECM1,SPARC,SERPINE1,CTSZ,CXCL1,SDCBP,CTSH,CTSG,TIMP1,CTSD,S100A11,GSN,GCA,APAF1,ACTN2,ACTN1,PRKCD,HSPA6,FN1,ACTN4,GTPBP2,LYZ,VEGFA,OSCAR,CHIT1,DNAJC3,SLPI,CRISPLD2,GLB1,QPCT,CHI3L1,S100A9,S100A8
Interferon Gamma Response	22	200	0.0127117	2.29933	MSigDB	CD86,PTPN1,CD40,TNFAIP6,RIPK2,STAT3,FPR1,TNFAIP3,CSF2RB,IFI30,PTGS2,SOD2,HIF1A,ICAM1,NFKBIA,SOCS3,MT2A,PLSCR1,IL6,SOCS1,FAS,UPP1
Glycolysis	22	200	0.0127117	2.29933	MSigDB	EGLN3,ABCB6,HDLBP,PLOD2,GLRX,PHKA2,VEGFA,EXT1,TPST1,FUT8,VCAN,COL5A1,ELF3,P4HA2,ADORA2B,GMPPA,PDK3,BPNT1,MET,DSC2,IER3,SLC25A13
ZNF217 24962896 ChIP-Seq MCF-7 Human	166	1522	2.97721e-12	2.27983	ChEA	ERRFI1,SCARB1,EHF,TES,TRIO,RTKN2,PLOD2,PRDM1,LOXL1,ZNF608,NBN,SAMD12,RGS9,SBF2,TNS3,SOX4,EPHA4,OSR2,MREG,IL1R1,ACTN1,FNDC3B,MITF,ACTN4,CDYL,KCTD3,KIAA1217,DAAM1,KATNAL1,CRISPLD2,TBL1XR1,GPD2,HECW2,PKP1,RELL1,RIN2,HS3ST3A1,PFKFB3,SDC4,TSHZ3,INSIG2,GLIS3,STK39,RHOBTB3,IQGAP1,NDRG1,HIF1A,LTBP1,RTN4,EPB41L5,FUT8,ANKH,RDH10,TSPAN2,SMYD3,S100A11,STRA6,STARD13,TPRG1,CEP350,RARRES1,FN1,ZBTB10,CORO2A,ARHG…
NR1H3 23393188 ChIP-Seq ATHEROSCLEROTIC-FOAM Human	65	599	0.000245758	2.26827	ChEA	CLIC6,IL1RN,ECM1,ACADVL,OLFML2B,CD82,OGG1,MT1M,TNFAIP3,IFI30,TSPAN10,SULT1C2,MT2A,ANPEP,CTSK,PEA15,FLVCR2,EMILIN2,ACP2,CTSG,UPP1,IER3,MMP7,TNFRSF12A,RIPK2,IGFBP2,RFX2,PLAUR,KCTD3,GTPBP2,COL6A3,ACPP,CRELD2,S100A9,RIN2,FBP1,S100A8,FKBP5,PXK,PFKFB3,RGS16,ITPR3,DENND3,NPL,GDPD5,PLA2G7,GNA15,CHSY1,KCNMB1,CDH23,C11ORF45,PTPN1,GCA,CCL20,NR1H3,KLHDC8B,SORL1,PTK2,SLC4A7,EEPD1,COL7A1,BCL3,IL7R,HAMP,BCL2L1
endopeptidase activity (GO:0004175)	38	354	0.0315494	2.24383	GO Molecular Function	IGHV2-70,PCSK1,ADAMDEC1,TPSB2,CTSZ,HTRA4,USP12,IGHV4-39,ECE1,FURIN,IDE,PSMA8,ADAMTS14,ADAMTS2,IGLV1-47,CTSL,PLAU,CTSK,IGLV1-44,IGKV3-15,CTSH,CTSG,CAPN1,CTSD,ADAMTS7,MMP7,MME,MMP1,MMP2,MMP3,RHBDF2,MMP9,MMP14,BMP1,FAP,MMP19,ADAM9,TLL2
RUNX 20019798 ChIP-Seq JUKART Human	65	616	0.000374853	2.20567	ChEA	OXNAD1,PLXND1,SLC44A1,CD82,TMEM200A,RASGRF2,RTKN2,SLA,TNFAIP3,LAMC1,RCBTB2,AFF2,LGALS3,SPRED2,DUSP10,SLC16A6,SLC25A44,GLUL,LMCD1,RGS9,IER3,FOXD1,LMO2,AGTRAP,IQCD,APBB1IP,CDCP1,NEIL1,ARHGEF7,SGK1,TRIB2,SLC25A13,PFKFB3,NRN1,TSHZ3,RGS16,PTAFR,NEDD9,CAPG,GPR84,FAM169A,TMEM163,PTS,IL22RA2,ERMP1,SOCS1,GMDS,HRH2,CHN2,TSPAN2,PAG1,GPR157,TPRG1,OSBPL3,PTCH1,NBEAL2,EXOG,PTK2,ABTB2,CRNN,GNAQ,BCL3,IL7R,NUCB2,…
CLOCK 20551151 ChIP-Seq 293T Human	42	407	0.0152665	2.15707	ChEA	PPP1R15B,SCARB1,PFKFB3,CD82,RRAD,NAB1,ZFAND6,SERPINE1,NEDD9,PLA2G7,CX3CL1,LOXL1,CCDC28B,PTPRG,SPRED2,FUT8,ADAMTSL4,PCK1,SNTA1,IVNS1ABP,PTPN1,SEMA4A,TMEM86A,GADD45A,CEP350,ACTN1,TSC22D3,STAT3,DAB2IP,G0S2,PRPF4B,PTK2,NFKBIA,NR4A1,MMP14,SPSB1,BCL6,COL5A3,KCNMA1,COL6A1,TRIB2,FKBP5
Xenobiotic Metabolism	20	200	0.0422874	2.0903	MSigDB	GABARAPL1,IL1R1,SMOX,SERPINE1,AQP9,FAH,PTS,PAPSS2,CYP27A1,HSD11B1,TPST1,MT2A,VNN1,CYP2S1,FAS,ACP2,UPP1,FBP1,PTGES,CES1
metal ion binding (GO:0046872)	44	442	0.0424293	2.08084	GO Molecular Function	BRSK1,DYRK3,SPARC,MCTP1,LRP1,CETN2,MAST2,MT1M,C2CD4A,ITPR3,IQGAP1,LRP2,NLK,TRPM2,MT2A,CDH2,ENOSF1,NCS1,MAP3K20,CAPN1,PCK1,MT1HL1,ANXA1,GSN,GCA,CADPS,IRAK3,SOD2,ALOX15B,CRNN,PLSCR1,ASPH,S100Z,SYT11,MYL2,PIR,DSG1,MT1H,SIK2,DNASE1L2,S100A9,FBP1,S100A8,SLC25A13
VDR 24787735 ChIP-Seq THP-1 Human	79	805	0.000534645	2.05135	ChEA	PCSK1,SCARB1,ADAMDEC1,NPFFR1,CD82,TNFAIP3,PRDM1,SAT1,ETS1,TMEM100,CYP26B1,DUSP10,ZNF608,PLAU,C3ORF52,SIRPA,FFAR2,EPHB1,CTSD,TNS3,SEMA6B,OSR2,MREG,LMO2,TMEM171,ACTN4,KCTD3,IQCD,APBB1IP,CRISPLD2,TBL1XR1,ZNF516,B3GNT2,RBMS1,RELL1,ACPP,RIN2,FBP1,SLC25A13,GAS7,FKBP5,NRN1,SATB2,PTAFR,SLC1A3,ASAP2,ACVR1B,NDRG1,CUX1,CHSY1,LRIG1,CLVS1,STRA6,CCR1,GALNT5,LAMB3,DNAJC5B,MACC1,LRRC61,INHBA,TDRD6,TRERF1,TTC39A,…
positive regulation of nucleic acid-templated transcription (GO:1903508)	49	502	0.0276409	2.04033	GO Biological Process	CD86,EHF,CD80,ILK,SIX1,RORB,ETS1,EDRF1,HMGN5,SIX4,MYBL1,SOX4,IL10,NANOS1,OSR2,MAP2K1,MYOCD,WNT5A,SOX11,MITF,POU3F1,MDFIC,ELF3,TBL1XR1,IL1B,ZNF516,PLCB1,CREB5,HIF1A,ARNTL2,FAM129B,GLIS2,WBP2NL,FZD1,IVNS1ABP,ARNT2,USP22,STAT3,NR1H3,INHBA,TRERF1,BMP7,COL1A1,KLF6,IL6,KLHL6,CAMK4,BCL3,PICALM
positive regulation of gene expression (GO:0010628)	75	771	0.00314665	2.03337	GO Biological Process	CD86,EHF,CD80,FMR1,HFE,ILK,SIX1,RORB,ETS1,ACTG2,EDRF1,HMGN5,SIX4,ZC3H12A,ITGB8,CTSH,AMH,MYBL1,SOX4,IL10,NANOS1,OSR2,MYOCD,MAP2K1,FOXD1,SLC11A1,WNT5A,SOX11,MITF,POU3F1,PLSCR1,ELF3,MDFIC,TBL1XR1,IL1B,ZNF516,PKP1,PLCB1,CREB5,TLR2,DNMT1,ROCK2,TWIST1,HIF1A,ARNTL2,GLIS2,FAM129B,CAMK2N1,WBP2NL,IVNS1ABP,FZD1,ARNT2,GSN,VDR,USP22,STAT3,RDX,FN1,SAMD4A,ZNF804A,UPF3B,NR1H3,INHBA,BMP7,TRERF1,VEGFA,COL1A1,IL6,K…
TP63 CHEA	134	1399	2.67266e-06	2.00215	ENCODE anf ChEA Consensus TFs from ChIP-X	ERRFI1,EHF,IL1RN,TRIO,ITPRIP,CD82,CLSTN1,HDLBP,NRM,ETS1,LOXL1,RCBTB2,MTRF1,LIPG,CYP1B1,IER3,SEMA6B,UNC13A,LMAN1L,KRT1,LMO2,RFX2,LMTK2,KRT5,TPST1,CRISPLD2,TBL1XR1,FEZ1,GPD2,PKP1,XIST,MXRA5,RIN2,DSC2,DSC3,PTGES,PFKFB3,CDCA7,GLIS3,STK39,SLC1A3,NDRG1,SOCS1,ZFP57,SMYD2,TSPAN2,S100A14,RNF175,WNT2,VDR,GADD45A,RDX,INHBA,CORO2A,POU2F2,BMP7,ALOX15B,SMAD7,NDUFAF6,COL5A1,ZFAT,GNAQ,TAB3,AMOTL1,SERINC2,PICALM,…
SOX2 CHEA	73	775	0.00157523	1.96893	ENCODE anf ChEA Consensus TFs from ChIP-X	MDC1,SMARCAL1,ERRFI1,NRP2,DYRK3,ANKLE2,MTMR12,CD82,TESK2,ETS1,SPRED1,ZNF280C,SLC16A6,SIRPA,HOXA1,UPP1,MYBL1,TNS3,EPHA4,FOXD2,FOXD1,MME,IGFBP2,FNDC3B,SHROOM3,ANO6,SYPL2,CDYL,FAM91A1,ZDHHC14,PLSCR1,TUBB2B,DNAJC6,TBL1XR1,FKBP7,KIFC3,TRIB2,FBP1,SMIM3,LRRC15,PPP1R15B,STK39,NEDD4L,NREP,LRP2,TTL,SOCS3,RRAS,CAMK2N1,CHN2,KCNMB4,MSX1,GPC6,SKIL,MAP4K4,IVNS1ABP,FZD1,EGLN3,GADD45A,STAT3,SCD5,FN1,SULF1,FAH,BMP…
SMAD4 CHEA	55	584	0.0098168	1.96861	ENCODE anf ChEA Consensus TFs from ChIP-X	MDC1,NRP2,TES,ROBO1,ZNF608,ENOSF1,LMCD1,SOX5,FOXD2,MYOCD,ACTN1,SHROOM3,DAAM1,ADORA2B,HECW2,KCNMA1,PKP1,CHI3L1,ROR2,TLN2,SLC25A13,CREB5,INSIG2,SATB2,SLC1A1,NRXN3,TMEM163,NDRG1,FUT8,FGD6,KCNMB1,CHN2,SMYD2,CDH23,SKIL,IVNS1ABP,PTPN1,STARD13,TRPA1,FAM78B,SMOX,GADD45A,CADPS,KRT13,C1ORF21,FBXO34,ARHGAP26,SMAD7,KLF7,KLF6,MYO1B,COL5A2,FAS,TJP2,PICALM
negative regulation of cellular process (GO:0048523)	50	534	0.0433185	1.95721	GO Biological Process	ADAMDEC1,TES,CXCL8,PLXND1,CXCL1,ETS1,WISP1,FTH1,CYP1B1,MYBL1,SOX4,IL10,NANOS1,MAP2K1,MYOCD,ACTN1,SOX11,SIRT2,MYL2,IL1B,ROR2,FBP1,STK39,NEDD4L,ACVR1B,RTN4,FAM129B,GPNMB,CAMK2N1,SMYD2,TP53BP2,TP53TG5,MSX1,SKIL,S100A11,VDR,CAV1,DAB2IP,OSM,INHBA,SOD2,ALOX15B,BMP7,ST18,HOPX,NR4A1,IL6,CDK6,BCL6,PLXNB2
NFE2L2 CHEA	95	1022	0.000564673	1.94304	ENCODE anf ChEA Consensus TFs from ChIP-X	ECM1,EHF,MTMR12,HFE,SERPINE1,CLSTN1,PCTP,SMC5,RORB,SLC7A11,LAMC1,ETS1,TRAM2,TSKU,ASGR1,CXCL5,SPRED1,IPO9,CDH2,SIX4,ADAMTSL4,FTH1,RASSF6,CYP1B1,DLGAP1,SERAC1,LMCD1,EPHB3,GABARAPL1,PTGIR,FOXD1,ANXA1,MREG,PRKCD,WNT5A,SPATS2,KREMEN1,PLAUR,F3,OSCAR,CYP39A1,MN1,VCAN,SLPI,DPPA4,MDFIC,TBL1XR1,B3GNT2,SIK2,SGK1,DSC3,CES1,ABCB6,ROCK2,INSIG2,GLIS3,TWIST1,ABCB9,LRP2,ABHD5,PTGS2,MRPL57,LRP8,CYTH3,SOCS3,CHSY1,P…
NFE2L2 22581777 ChIP-Seq LYMPHOBLASTOID Human	48	527	0.0475951	1.90388	ChEA	PPP1R15B,ANKLE2,TES,SPARC,ITPRIP,MAST2,SETD7,ILDR2,TNFAIP3,IDE,PTGS1,LGALS3,MT2A,PRPSAP2,GMDS,FTH1,SLC16A6,ANO10,ITGB8,DLGAP1,GABARAPL1,SPINK2,PLA2G2D,CEP135,MMP7,SCARA5,OSBPL3,IL1R2,SPATS2,FNDC3B,SHROOM3,ACTN4,LHFPL2,CDYL,POU3F1,RAB33A,KIAA1217,DUSP22,ACAP3,SPSB1,NIN,CDCP1,ZFAT,ZNF516,TMEM217,TMEM119,ACO1,PPIEL
AR CHEA	97	1095	0.00152012	1.85168	ENCODE anf ChEA Consensus TFs from ChIP-X	ERRFI1,EHF,TRIO,ZFAND6,PRDM1,FAM107B,LGALS3,SAMD12,EPHB1,SBF2,TNS3,EPHA4,OSR2,MAP2K1,TRIQK,SCARA5,IL1R1,SPINK5,WNT5A,FNDC3B,CDYL,CRISPLD2,TBL1XR1,ROR2,TLN2,RIN2,PDE9A,DSC3,FKBP5,INSIG2,SLC1A1,NEDD4L,NDRG1,SAMSN1,RTN4,SOCS3,FUT8,HRH2,SMYD3,PAG1,STARD13,TPRG1,CAV1,PTCH1,ZBTB10,ELL2,ABTB2,DMXL2,ACO1,AMOTL1,BCL2L1,PCSK1,CXCL8,CXCL1,SLC7A11,LAMC1,PIK3C2B,SPRED1,SIX4,ITGB8,UPP1,FOXD1,MMP7,SHROOM3,VCAN,…
TCF21 26020271 ChIP-Seq SMOOTH MUSCLE Human	170	2000	0.000174097	1.77676	ChEA	ERRFI1,EHF,CD82,PLXND1,CD81,SERPINE1,RTKN2,ETS1,TSKU,FADS3,MT2A,AMMECR1L,HMGN5,ZNF608,PLAU,ANPEP,FTH1,ZC3H12A,SNORA37,CYP1B1,RPTN,EPHB3,TOR3A,GABARAPL1,MAP2K1,SCARA5,IL1R1,ACTN1,PRKCD,FNDC3B,COG1,ACTN4,TPST1,DAAM1,CRISPLD2,TMEM138,HECW2,MYADM,ADAM9,RELL1,SIK2,PTGES,KCNE1,CRABP2,SDC4,FPR1,GPR84,NDRG1,HIF1A,LTBP1,GLIS2,SOCS3,ADAMTS14,C1ORF226,AANAT,TBC1D16,STRA6,CDK18,PHC2,STARD13,SIGLEC15,VDR,SMUR…
GATA2 CHEA	65	772	0.0425738	1.75997	ENCODE anf ChEA Consensus TFs from ChIP-X	ACHE,ERRFI1,OXNAD1,SERPINE1,ECE1,TRAM2,SLC2A6,CXCL2,EPM2AIP1,LCNL1,DUSP10,ANPEP,DLGAP1,ACAD10,TBC1D22B,SOX5,IL10,IL1R1,MMP2,RFX2,MITF,ACTN4,CDYL,F3,SRCIN1,RAB33A,CNKSR1,CLDN14,TBL1XR1,TMEM217,PKP1,B3GNT2,MAPRE2,INO80C,PPP1R15A,PTAFR,STK39,WNK4,FURIN,CSF2RB,ABHD5,ACVR1B,PTGS1,FUT8,DHRS7B,MICALL2,SMYD3,S100A11,MAP4K4,CDK18,EGLN3,GADD45A,USP22,EXOG,ELL2,GADD45G,KLF6,MYO1C,P4HA2,GNAQ,QPCT,TAB3,CYB561…
ERA 27197147 Chip-Seq ENDOMETRIOID-ADENOCARCINOMA Human	89	1073	0.0250281	1.7338	ChEA	CLIC6,ACHE,ERRFI1,SCARB1,EHF,OLFML2B,MTMR12,PLXND1,MAST2,C4ORF19,SETD7,ARHGEF10L,FMN1,LAMC1,TSKU,PIK3C2B,SPRED2,DUSP10,ZNF608,ANPEP,TRPS1,SH3PXD2B,CYP1B1,EMILIN2,SAMD12,A4GALT,TNS3,EPHB3,IER3,FOXD1,MREG,IL1R1,LMAN1L,SLC39A11,REV1,TEX14,SOX11,MITF,FOXL1,DUSP22,ELF3,DAAM1,CRISPLD2,TBL1XR1,KCNMA1,LCOR,SPATA18,CREB5,B4GALT5,GRAMD1C,PFKFB3,SLC47A1,DNAH8,STK39,C2CD4A,NPAS1,NDRG1,HIF1A,CSF2RA,PHF21B,SOC…
CJUN 26792858 Chip-Seq BT549 Human	164	2000	0.000738713	1.71405	ChEA	ERRFI1,EHF,OLFML2B,TES,TRIO,SPARC,SERPINE1,RTKN2,SLA,PLOD2,LOXL1,LGALS3,MT2A,ZNF608,SLC25A43,NBN,RPTN,SOX4,IER3,SEMA6B,NANOS1,SCARA5,ACTN2,IGFBP2,WNT5A,FNDC3B,TBC1D2B,SOX11,FAM91A1,KIAA1217,PYGO1,CRISPLD2,SPATA12,PKP1,ADAM9,MXRA5,TRIB2,ATP6V0D2,PTGES,HS3ST3A1,PFKFB3,GLIS3,SLC1A3,IQGAP1,LTBP1,RTN4,EPB41L5,SOCS3,ADAMTS14,RRAS,RDH10,KIAA1644,GRIA3,S100A11,DSCR8,CDK18,SIGLEC15,CAV1,RARRES1,RDX,FN1,ZB…
CTNNB1 20460455 ChIP-Seq HCT116 Human	81	988	0.0462421	1.71371	ChEA	EHF,TRIO,OGG1,C4ORF19,DIXDC1,TESK2,ECE1,ARHGEF10L,WISP1,FAM107B,SLC16A6,HOXA3,DLGAP1,SLC39A8,UPP1,SAMD12,ANKS1A,IER3,ZHX3,CEP135,SPATS2,SLC39A11,IQCD,CYP39A1,ASPH,CRISPLD2,DNAJC6,TBL1XR1,HECW2,CHI3L1,ADAM9,ROR2,SIK2,NEIL1,MET,CREB5,GAS7,FKBP5,B4GALT5,IGSF8,LRP1,SLC1A1,STK39,ATP10B,NEDD9,ILDR2,CSF2RB,ASAP2,PSMA8,ZNRF1,ERMP1,CUX1,GMDS,RDH10,MGAT3,CTHRC1,TBC1D16,EGLN3,MGAM,STARD13,TPRG1,OSBPL3,PTCH1…
SOX2 20726797 ChIP-Seq SW620 Human	209	2564	0.000174097	1.70387	ChEA	ERRFI1,EHF,IL1RN,SERPINE1,DIXDC1,MT2A,STS,LIPG,ZC3H12A,RASSF6,CYP1B1,PDK3,KIF21B,GLUL,TNS3,HOXA5,EPHA4,ACOT9,GABARAPL1,IL1R2,FNDC3B,ACTN4,ISL2,KATNAL1,MT1H,TRIB2,NRN1,CRABP2,IQGAP1,TRPM2,ANKH,RRAS,ZBED2,KCNMB4,S100A14,STARD13,GADD45A,SLC10A3,FN1,UPF3B,SLC16A10,LYZ,ELL2,PTK2,ELL3,EXT1,GJB2,VNN1,H2AFY2,ADA,SPRR1B,NRP2,SLC44A1,CETN2,OGG1,CTSZ,SETD7,TRAM2,ROBO1,EPM2AIP1,SIPA1L1,CTSL,CTSH,TNKS1BP1,DLG…
TFAP2C 20629094 ChIP-Seq MCF-7 Human	97	1203	0.034348	1.68545	ChEA	ERRFI1,SCARB1,TRIO,SPARC,CD81,NAB1,CLSTN1,FAM107B,RASSF4,PLAU,TNS3,SCARA5,LMAN1L,ACTN1,FNDC3B,ACTN4,KCTD3,KIAA1217,CRISPLD2,S100A9,S100A8,IGSF8,DNMT1,CRABP2,GPR84,FUT8,RRAS,KCNMB1,DSCR8,TBC1D16,CDK18,TPRG1,SMURF1,FBXO34,MTHFS,CORO2A,VASN,ABTB2,COL5A1,P4HA2,BCL3,C2CD2L,ANKRD33B,HIP1,MAST2,CTSZ,LPCAT1,SERPINA9,CLINT1,PTPRG,PIK3C2B,SPRED2,GLT1D1,SH3PXD2B,TSC22D3,BGN,KREMEN1,IQCD,MMP9,MN1,ELF3,KCNMA1…
PPAR 26484153 Chip-Seq NCI-H1993 Human	95	1185	0.041178	1.67577	ChEA	NRP2,EHF,ACADVL,TES,TRIO,ANKRD33B,C4ORF19,SERPINE1,RTKN2,LPCAT1,TNFAIP3,PLOD2,PCTP,GTDC1,GBA3,ETS1,CYP26B1,DUSP10,LIPG,CYP1B1,TNS3,FOXD2,ANXA1,RIPK2,EED,IL1R1,FNDC3B,LMTK2,CDYL,F3,TBC1D2,ELF3,TBL1XR1,PLIN3,RBMS1,KIFC3,SGK1,BIRC3,HBEGF,PTGES,PHLPP1,SDC4,SEMA3C,ROCK2,C5AR1,RHOBTB3,SLC1A3,DENND3,LTBP1,FAM129B,CYTH3,ADAMTS14,CUX1,ANO10,SMYD3,MTA3,TRPM6,PAG1,MPZL1,RFTN2,PTPN1,STARD13,SIGLEC15,TPRG1,GA…
SCL 21571218 ChIP-Seq MEGAKARYOCYTES Human	140	1784	0.0158984	1.64037	ChEA	IL1RN,TMEM200A,MIR146A,HR,ETS1,RCBTB2,ZC3H12C,FTH1,RTTN,SAMD12,RGS9,GLUL,TNS3,TBC1D22B,EPHB3,PTGDR,SEMA6B,ACOT9,IL1R1,IL1R2,LMO2,FNDC3B,LMTK2,SOX11,MITF,ACTN4,THOC2,EBF4,MAP7D2,RELL1,NEIL1,INO80C,MEG3,PXK,ABCB6,SDC4,C5AR1,CSF2RB,ABCB9,NLK,LTBP1,HSD11B1,TRPM2,ADAMTS14,PRKAR2B,CDH23,PAG1,SIGLEC15,TPRG1,RARRES1,NBEAL2,CORO2A,ELL2,TRERF1,PTK2,GADD45G,EXT1,LRCH1,VNN1,PQLC1,ZFAT,GNAQ,CSPG4,CD40,NRP2,DY…
SUZ12 CHEA	130	1684	0.0198852	1.61365	ENCODE anf ChEA Consensus TFs from ChIP-X	GALNT14,PLXND1,TMEM200A,NAB1,C4ORF19,CLSTN1,HR,RORB,LOXL1,CDH2,LIPG,HOXA3,CYP1B1,HOXA1,SLC39A8,EPHB1,HOXA5,SOX4,OSR2,LMO2,WNT5A,EBF1,SOX11,SYPL2,EBF4,POU3F1,ISL2,HECW2,PKP1,ROR2,TRIB2,HS3ST3A1,NRN1,KCNE3,TSHZ3,RRAD,NXPH4,HTRA4,GLIS3,STK39,WNK4,TWIST1,NPAS1,NDRG1,FUT4,STRIP2,ANKH,HRH2,KCNMB4,TSPAN2,WNT2,PAG1,FZD1,CBX8,FAM78B,CAV1,TDRD6,BMP7,FOSL2,GADD45G,ABTB2,GJB2,BMP1,SERINC2,CLIC6,ACHE,LAD1,PCS…
KDM2B 26808549 Chip-Seq K562 Human	154	2000	0.017451	1.60953	ChEA	ERRFI1,OLFML2B,TES,PLXND1,C4ORF19,CLSTN1,TESK2,PRDM1,TSKU,ZC3H12C,RIMS3,ZNF608,PLAU,ZC3H12A,SLC16A6,KIF21B,GLUL,TBC1D22B,SOX4,SEMA6B,NANOS1,TOR3A,CEP135,ACTN2,IL1R1,ACTN1,IL1R2,ACOT11,RFX2,TBC1D2B,SYPL2,EBF4,POU3F1,SRCIN1,OSCAR,PYGO1,ACAP3,ISL2,FEZ1,SPATA12,GPD2,MAP1A,CERCAM,SIK2,NEIL1,TRIB2,FKBP5,PTGES,PFKFB3,NRN1,TSHZ3,NXPH4,CDCA7,ILDR2,ITPR3,ABCB9,GPR84,NPAS1,FUT4,GLIS2,PHF21B,SOCS3,TRPM2,SMYD…
WT1 25993318 ChIP-Seq PODOCYTE Human	265	3464	0.000374853	1.5991	ChEA	IL1RN,TRIO,TESK2,RCBTB2,FAM122B,ZC3H12C,LIPG,ZC3H12A,HOXA3,CYP1B1,PDK3,KIF21B,SAMD12,EPHB1,TNS3,SOX4,EPHB3,IER3,EPHA4,GABARAPL1,TRIQK,ACTN1,SLC11A1,EBF1,SOX11,ACTN4,PHKA2,DAAM1,KATNAL1,MAP1A,TLN2,RIN2,TRIB2,FREM1,PTGFR,CRABP2,SDC4,TSHZ3,CDCA7,WNK4,TRANK1,NEDD4L,ABCB9,IQGAP1,SAMSN1,EPB41L5,ADAMTS14,RRAS,PRKAR2B,RDH10,EPB41L3,TSPAN2,PCK1,TRPM6,PAG1,S100A11,PHC2,FAM78B,MCAM,ELL2,TRERF1,VASN,FOSL2,AB…
SMAD2 18955504 ChIP-ChIP HaCaT Human	148	1936	0.0249343	1.59796	ChEA	MDC1,ERRFI1,EHF,IL1RN,TES,SERPINE1,CLSTN1,PLOD2,SAT1,ETS1,TSKU,FAM107B,LGALS3,MT2A,ZNF608,PLAU,ZC3H12A,HOXA3,RTTN,KRT6C,FADS1,HOXA5,KRT6B,IER3,KRT6A,TOR3A,GABARAPL1,ACTN1,IL1R2,REV1,MITF,KRT5,CDYL,KCTD3,TBL1XR1,SPATA12,GPD2,PKP1,ADAM9,RIN1,RIN2,DSC2,PTGES,ABCB6,CRABP2,INSIG2,RHOBTB3,SLC1A3,NEDD4L,NDRG1,SAMSN1,RTN4,SMYD2,ZBED2,SKIL,IVNS1ABP,STARD13,GADD45A,SMURF1,CAV1,CEP350,OSBPL3,RDX,LRRC61,MTHF…
SMAD3 18955504 ChIP-ChIP HaCaT Human	148	1936	0.0249343	1.59796	ChEA	MDC1,ERRFI1,EHF,IL1RN,TES,SERPINE1,CLSTN1,PLOD2,SAT1,ETS1,TSKU,FAM107B,LGALS3,MT2A,ZNF608,PLAU,ZC3H12A,HOXA3,RTTN,KRT6C,FADS1,HOXA5,KRT6B,IER3,KRT6A,TOR3A,GABARAPL1,ACTN1,IL1R2,REV1,MITF,KRT5,CDYL,KCTD3,TBL1XR1,SPATA12,GPD2,PKP1,ADAM9,RIN1,RIN2,DSC2,PTGES,ABCB6,CRABP2,INSIG2,RHOBTB3,SLC1A3,NEDD4L,NDRG1,SAMSN1,RTN4,SMYD2,ZBED2,SKIL,IVNS1ABP,STARD13,GADD45A,SMURF1,CAV1,CEP350,OSBPL3,RDX,LRRC61,MTHF…
TP63 23658742 ChIP-Seq EP156T Human	279	3652	0.000278677	1.59692	ChEA	ERRFI1,EHF,TES,TRIO,TMEM200A,SERPINE1,AQP9,TSKU,RCBTB2,ZC3H12C,LGALS3,ZNF608,PPP4R4,FTH1,LIPG,ZC3H12A,RASSF6,CYP1B1,SAMD12,EPHB1,EPHB3,IER3,ACOT9,UNC13A,ENTPD4,LMAN1L,KRT1,RFX2,KRT5,FCAMR,CHIT1,EML6,CRISPLD2,FEZ1,MYL2,HECW2,RIN1,SPATA18,MXRA5,RIN2,SDC4,CDCA7,TRANK1,ABCB9,IQGAP1,HIF1A,SAMSN1,IL22RA2,ANKH,ZBED2,TSPAN2,S100A14,CCR1,FAM78B,GADD45A,RDX,FN1,NBEAL2,WDYHV1,MTHFS,SLC16A10,ELL2,ALOX15B,PTK…
EBF1 22473956 ChIP-Seq BONE MARROW Mouse	152	2000	0.0250281	1.58863	ChEA	SMARCAL1,EHF,OLFML2B,CD82,NAB1,HDLBP,FAM107B,IPO9,KIF21B,GLUL,EPHA4,TOR3A,MREG,IL1R1,IL1R2,SLC11A1,IGFBP2,LMO2,FNDC3B,REV1,IMP4,EBF4,KCTD3,FCAMR,CHIT1,CYP27A1,TBL1XR1,GPD2,HECW2,PKP1,RIN2,PTGES,IGSF8,PTGFR,PFKFB3,ABCB6,INSIG2,CDCA7,STK39,COPS7B,ILDR2,HSD11B1,ESPNL,RDH10,SMYD2,TSPAN2,KDSR,SMYD3,PAG1,IVNS1ABP,CDK18,MGAM,FAM78B,CEP350,FN1,ZBTB10,BMP7,SELE,ST18,ABTB2,COL5A1,COL5A2,ECHDC3,ADA,DENND1B,…
UBF1/2 26484160 Chip-Seq HMECs Human	151	2000	0.032845	1.57818	ChEA	ERRFI1,OLFML2B,ITPRIP,CLSTN1,TESK2,ZC3H12C,AMMECR1L,PLAU,ANPEP,FTH1,ZC3H12A,HOXA3,HOXA1,GLUL,HOXA5,SOX4,EPHB3,IER3,PTGDR,KRT6A,TOR3A,MREG,WNT5A,FNDC3B,PRPF4B,KRT5,KCTD3,POU3F1,PYGO1,ACAP3,TPST1,ISL2,IFT81,TMEM138,GPD2,PKP1,NUPR1,GEMIN8,PDE9A,DSC3,PTGFR,PFKFB3,CRABP2,HIF1A,RTN4,SOCS3,ADAMTS14,KIAA1644,SMYD2,TP53BP2,KCNMB4,S100A11,FZD1,PHC2,VDR,GADD45A,SMURF1,CEP350,RDX,HSPA6,FN1,INHBA,ZNF35,POU2F2…
ELK3 25401928 ChIP-Seq HUVEC Human	150	2000	0.0399826	1.56773	ChEA	ANKLE2,ITPRIP,PLXND1,CD81,ZFAND6,SERPINE1,CLSTN1,RTKN2,TESK2,CCDC102A,LOXL1,CCDC28B,FAM107B,IPO9,ZNF608,PLAU,FTH1,ZC3H12A,HOXA1,KIF21B,CAPN1,SLC25A44,SLC39A1,HOXA5,SOX4,ZNF684,IER3,EPHA4,LMAN1L,CLEC11A,PRKCD,PRPF4B,POU3F1,GTPBP2,ACAP3,EML6,ISL2,TXLNA,DOK4,TMEM138,FEZ1,MAP1A,MYADM,RIN1,NEIL1,FKBP5,FKBP1AP1,PTGFR,NDRG4,DNMT1,PFKFB3,CRABP2,STK39,ITPR3,GPR84,NLK,NDRG1,PRPSAP2,ESPNL,RRAS,KIAA1644,TP53…
FOXA2 19822575 ChIP-Seq HepG2 Human	216	2968	0.0249343	1.52124	ChEA	TRIO,SERPINE1,DIXDC1,CCDC102A,TSKU,PNN,ZNF608,RASSF4,ANPEP,FTH1,ZC3H12A,SAMD12,ANKS1A,TNS3,IER3,SOX5,IL1R1,RFX2,FNDC3B,COG1,ACTN4,EBF4,KIAA1217,CYP27A1,DAAM1,CRISPLD2,RUFY3,TLN2,RIN1,RIN2,SDC4,WNK4,NEDD4L,IQGAP1,NLK,HIF1A,EPB41L5,ANKH,RRAS,PCK1,PHC2,STARD13,FN1,WDYHV1,MTHFS,SLC16A10,LYZ,ELL2,PTK2,ST18,EXT1,H2AFY2,ZFAT,ECHDC3,NRP2,HIP1,MTMR12,SLC44A1,CTSZ,SERPINA9,LRRC32,TRAM2,PTPRG,ROBO1,SH3PXD2B…

## Sheet: Supp. data 4
Supplemental data 4. Functional annotations of the transcriptome K-means cluster C6, with an upregulated CLL-derived Richter Syndrome signature, along with term enrichments over several gene ontology, pathway, disease and crowd databases.
Functional / Regulatory term	Observed gene count	Background gene count	False discovery rate	Relative enrichment	Database / Ontology	Observed genes
nucleotide-excision repair factor 1 complex (GO:0000110)	2	3	0.0302	46.5549	GO Cellular Component	ERCC1,XPA
Trafficking and processing of endosomal TLR (HSA-1679131)	2	3	0.0244	46.5549	Reactome Pathway	CNPY3,TLR7
Formation of Incision Complex in GG-NER (HSA-5696395)	2	4	0.0281	34.9162	Reactome Pathway	USP45,XPA
beta-catenin-TCF complex (GO:1990907)	3	11	0.0191	19.0452	GO Cellular Component	LEF1,TCF4,TLE3
toll-like receptor 9 signaling pathway (GO:0034162)	4	16	0.0057	17.4581	GO Biological Process	UNC93B1,PIK3AP1,TLR7,TRAF6
B cell receptor signaling pathway (GO:0050853)	8	34	3.41e-05	16.4312	GO Biological Process	MAPK1,BLK,PRKCB,SYK,TEC,BCL2,PTPN6,IGLL5
Notch binding (GO:0005112)	4	21	0.0138	13.3014	GO Molecular Function	DLL3,NOTCH1,HIF1AN,GALNT11
MGMT methylation in smokers	5	7	0.0281967	12.9212	GWAS Catalog	ABCA10,CDAN1,MGMT,ABCA6,STARD9
SH2 domain binding (GO:0042169)	5	33	0.0096	10.5807	GO Molecular Function	KHDRBS2,SYK,JAK2,ARHGAP5,PTPN6
PI3K Cascade (HSA-109704)	4	28	0.0227	9.97606	Reactome Pathway	FLT3,GAB1,GAB2,IRS2
beta-catenin-TCF complex assembly (GO:1904837)	4	29	0.0262	9.63206	GO Biological Process	EP300,LEF1,AXIN2,TLE3
Downstream signaling events of B Cell Receptor (BCR) (HSA-1168372)	3	22	0.0452	9.5226	Reactome Pathway	MAP3K7,CARD11,NFATC1
frizzled binding (GO:0005109)	5	37	0.0133	9.43681	GO Molecular Function	WNT3,WNT9A,FZD7,WNT7B,WNT5B
T cell costimulation (GO:0031295)	7	52	0.0017	9.40052	GO Biological Process	TNFRSF13C,PAK2,BTLA,PDCD1,PDPK1,CARD11,PTPN6
integrin-mediated signaling pathway (GO:0007229)	10	84	0.00024	8.31338	GO Biological Process	ITGA3,LAMA5,TXK,ITGB5,ANGPTL3,ADAMTS13,SYK,TEC,ITGA4,ITGAX
Wnt signaling pathway (hsa04310)	17	143	6.02e-07	8.30175	KEGG Pathway	WNT3,CCND2,AXIN1,EP300,LEF1,WNT9A,FZD7,AXIN2,PRKCB,WNT7B,SIAH1,FZD6,MAP3K7,CSNK1E,WNT5B,NFATC1,FZD3
B cell receptor signaling pathway (hsa04662)	8	71	0.00097	7.86844	KEGG Pathway	MAPK1,PRKCB,PIK3AP1,VAV2,SYK,CARD11,NFATC1,PTPN6
T cell receptor signaling pathway (hsa04660)	11	99	8.35e-05	7.75916	KEGG Pathway	MAPK13,MAPK1,PAK2,PDCD1,PDPK1,MAP3K7,VAV2,TEC,CARD11,NFATC1,PTPN6
positive regulation of JNK cascade (GO:0046330)	13	126	6.05e-05	7.20493	GO Biological Process	ARHGEF5,CCR7,AXIN1,FZD7,NOD2,WNT7B,MAP3K7,SYK,EDN1,MAP3K4,TNFSF11,HIPK2,TRAF6
ER to Golgi Anterograde Transport (HSA-199977)	7	71	0.0069	6.88488	Reactome Pathway	GOSR2,COG3,CNIH3,TRAPPC10,SEC16B,NAPG,GOLGB1
T cell receptor signaling pathway (GO:0050852)	9	93	0.0018	6.75797	GO Biological Process	MAPK1,TXK,PAK2,PDPK1,MAP3K7,HLA-DQA2,CARD11,PTPRJ,TRAF6
canonical Wnt signaling pathway (GO:0060070)	9	93	0.0018	6.75797	GO Biological Process	WNT3,AXIN1,LEF1,WNT9A,FZD7,WNT7B,CSNK1E,RARG,FZD3
stem cell proliferation (GO:0072089)	5	52	0.0302	6.71465	GO Biological Process	WNT3,DOCK7,LEF1,WNT7B,ABCB1
MicroRNAs in cancer (hsa05206)	14	149	4.09e-05	6.56143	KEGG Pathway	MAPK1,WNT3,CCND2,EP300,DNMT3A,NOTCH1,ST14,PRKCB,PDGFA,IRS2,BCL2,ROCK1,FZD3,ABCB1
positive regulation of B cell activation (GO:0050871)	7	80	0.0118	6.11034	GO Biological Process	TNFRSF13C,NOD2,SYK,IRS2,CARD11,BCL2,IGLL5
Signaling pathways regulating pluripotency of stem cells (hsa04550)	12	138	0.00026	6.07238	KEGG Pathway	MAPK13,MAPK1,WNT3,AXIN1,WNT9A,FZD7,AXIN2,WNT7B,FZD6,JAK2,WNT5B,FZD3
Post-translational modification: synthesis of GPI-anchored proteins (HSA-163125)	5	58	0.03	6.02003	Reactome Pathway	LYPD3,MFI2,NEGR1,NTNG1,TECTA
histone acetylation (GO:0016573)	8	96	0.0078	5.81937	GO Biological Process	BRD1,EP300,LEF1,TADA2B,MAP3K7,SUPT3H,OGT,NAA40
immune response-regulating signaling pathway (GO:0002764)	30	365	8.84e-09	5.73965	GO Biological Process	MAPK1,UNC93B1,BLK,EP300,TXK,LILRA4,NOD2,PRKCB,ELMO1,PAK2,PIK3AP1,PDPK1,PIGR,GAB2,MAP3K7,VAV2,CNPY3,HLA-DQA2,SYK,TLR7,TEC,CARD11,BCL2,NFATC1,PTPN6,PTPRJ,HLA-G,MUC20,IGLL5,TRAF6
histone acetyltransferase complex (GO:0000123)	6	76	0.0328	5.51308	GO Cellular Component	BRD1,EP300,TADA2B,MAP3K7,SUPT3H,OGT
Adaptive Immune System (HSA-1280218)	31	400	3.37e-09	5.41201	Reactome Pathway	LAG3,FBXO9,BLK,HACE1,LNX1,FBXL20,FBXO7,LILRA4,FBXO27,DTX3L,UNKL,FBXW8,CTSF,KLHL3,LRSAM1,BTLA,PDCD1,FBXO2,CDC16,FBXL22,DZIP3,FBXL4,FBXW4,FBXO44,KLHL21,MEX3C,PTPRJ,HECTD2,TRIM32,RNF130,LMO7
innate immune response-activating signal transduction (GO:0002758)	13	168	0.00061	5.4037	GO Biological Process	UNC93B1,EP300,NOD2,PAK2,PIK3AP1,PDPK1,MAP3K7,CNPY3,SYK,TLR7,CARD11,MUC20,TRAF6
amine-transporting ATPase activity (GO:0031263)	10	34	0.0242262	5.32051	GO Molecular Function	ABCA10,ABCB1,ABCA6,ABCB4,ABCC5,ABCA3,ABCC6,AQP7,ABCA8,ABCG2
glycerol-2-phosphate-transporting ATPase activity (GO:0070812)	10	34	0.0242262	5.32051	GO Molecular Function	ABCA10,ABCB1,ABCA6,ABCB4,ABCC5,ABCA3,ABCC6,AQP7,ABCA8,ABCG2
heme-transporting ATPase activity (GO:0015439)	9	33	0.0285766	4.93356	GO Molecular Function	ABCA10,ABCB1,ABCA6,ABCB4,ABCC5,ABCA3,ABCC6,ABCA8,ABCG2
chronic lymphocytic leukemia DOID-1040 human GSE6691	85	315	6.39212e-26	4.88135	Disease Perturbations from GEO up	DDX3Y,RNH1,KDM5D,PEBP1,LRMP,YBX3,SYNE2,AKAP12,ARHGAP44,SGCE,CREB3L2,WDR91,CCR7,KNTC1,NEK3,RALGPS1,SLC16A5,CEP68,MKL2,KLF11,WSB2,IGFBP4,C11ORF80,ZBTB32,NOSIP,ANXA11,LSR,CSNK1E,GAB2,VASH1,TNFRSF1B,CBFA2T3,TGFBR3,FCER2,ALDH5A1,GFOD1,RASA1,VOPP1,PLBD1,LUC7L3,GSAP,ADTRP,SKAP1,AGPAT5,GPM6A,IGSF3,SLC35D2,LEF1,LPL,LTBP3,NOD2,RPS4Y1,PRKCZ,LILRA4,UGCG,RAB11FIP1,INPP5F,PNMA1,TCEAL4,SH3BP5,PPP1R26,RABGAP1L,A…
Chronic Lymphocytic Leukemia UMLS CUI-C0023434 human GSE26725	65	241	1.09054e-19	4.87897	Disease Perturbations from GEO up	BCAR3,PIGR,SPIN4,GFI1,MSI2,NUDT6,PHEX,PHTF1,SYNE2,AKAP12,ARHGAP44,IMMP2L,SLC22A15,WDR91,NEK3,NINL,SFTPB,LAG3,WSB2,IGFBP4,ANKRD20A11P,NOSIP,ZBTB34,GAB2,WFDC21P,SUPT3H,TGFBR3,CHDH,EOGT,WDFY1,ADTRP,GPM6A,CCDC68,FAXDC2,LEF1,LPL,NOD2,UGCG,INPP5F,PNMA1,TSPAN5,CEACAM21,APBB2,LONRF3,CRYM,LINC00158,WNT3,C2ORF76,ABCA6,MBOAT1,DCLK2,PNMA2,MCOLN2,C12ORF77,SGPP1,BSPRY,GCLC,SH3D21,MYO5C,SPATS2L,CLNK,COL9A3,LRRN…
B cell activation (GO:0042113)	10	145	0.007	4.81603	GO Biological Process	ERCC1,HDAC5,FLT3,EP300,LEF1,PRKCB,IFNW1,CARD11,ITGA4,BCL2
ATPase activity, coupled to transmembrane movement of substances (GO:0042626)	9	34	0.0349961	4.78846	GO Molecular Function	ABCA10,ABCB1,ABCA6,ABCB4,ABCC5,ABCA3,ABCC6,ABCA8,ABCG2
positive regulation of leukocyte activation (GO:0002696)	20	298	6.05e-05	4.68674	GO Biological Process	CCR7,TNFRSF13C,NOD2,AXL,PAK2,GAS6,BTLA,PDCD1,PDPK1,GAB2,SYK,IRS2,PRKCZ,CARD11,BCL2,TNFSF11,PTPN6,HLA-G,IGLL5,TRAF6
ATPase coupled ion transmembrane transporter activity (GO:0042625)	9	35	0.0408627	4.65164	GO Molecular Function	ABCA10,ABCB1,ABCA6,ABCB4,ABCC5,ABCA3,ABCC6,ABCA8,ABCG2
ATPase-coupled protein transmembrane transporter activity (GO:0015462)	9	35	0.0408627	4.65164	GO Molecular Function	ABCA10,ABCB1,ABCA6,ABCB4,ABCC5,ABCA3,ABCC6,ABCA8,ABCG2
Natural killer cell mediated cytotoxicity (hsa04650)	8	124	0.014	4.50532	KEGG Pathway	MAPK1,PRKCB,IFNAR2,VAV2,SYK,NFATC1,PTPN6,HLA-G
SH3 domain binding (GO:0017124)	8	125	0.0366	4.46927	GO Molecular Function	KHDRBS2,ARHGAP17,ABI2,ELMO1,CASP9,ARHGAP6,SH3BP5,PTPN6
positive regulation of NF-kappaB transcription factor activity (GO:0051092)	9	142	0.018	4.426	GO Biological Process	NOD2,PRKCB,MAP3K7,PRKCZ,ALK,CARD11,TNFSF11,TRIM32,TRAF6
RNA polymerase II-specific DNA-binding transcription factor binding (GO:0061629)	15	257	0.0025	4.07582	GO Molecular Function	CRY1,FLT3,EGR2,SMARCD3,EP300,LEF1,BBS4,HIF1AN,TRIM68,PRKCB,PPARA,HIPK2,RARG,TRIM32,TTC8
post-translational protein modification (GO:0043687)	21	365	0.00024	4.01775	GO Biological Process	FBXO9,FBXL20,FBXO7,IGFBP4,FBXO27,UBXN7,MFI2,FBXW8,KLHL3,GAS6,PNPLA2,FBXO2,FBXL22,CHML,TULP4,FBXL4,FBXW4,FBXO44,KLHL21,WSB2,LMO7
Pathways in cancer (hsa05200)	29	515	1.69e-05	3.93231	KEGG Pathway	ITGA3,DLL3,MAPK1,WNT3,FLT3,LAMA5,CCND2,AXIN1,EP300,LEF1,WNT9A,NOTCH1,FZD7,AXIN2,PRKCB,EML4,CASP9,WNT7B,PLD1,IFNAR2,PDGFA,FZD6,JAK2,ALK,WNT5B,BCL2,ROCK1,TRAF6,FZD3
Wnt signaling pathway (GO:0016055)	17	303	0.0015	3.91799	GO Biological Process	WNT3,AXIN1,LEF1,WNT9A,FZD7,AXIN2,TNRC6C,WNT7B,FZD6,MAP3K7,FBXW4,CSNK1E,WNT5B,RARG,NFATC1,FZD3,TLE3
Indolent B cell lymphoma	20	95	0.0082383	3.80836	Rare Diseases GeneRIF	ST14,ABCB1,NOTCH1,WNT5B,HVCN1,WNT7B,LPL,NFATC1,WNT9A,FOXP1,FCER2,PCM1,MIR155,CD5,CD209,BCL2,PDCD1,JAK2,WNT3,EZH1
leukocyte differentiation (GO:0002521)	17	313	0.002	3.79281	GO Biological Process	HDAC5,FLT3,CCR7,EP300,LEF1,CBFA2T3,FZD7,AXL,GAS6,GAB2,SYK,IFNW1,CARD11,ITGA4,BCL2,TNFSF11,TRAF6
Hs Wnt Signaling Pathway WP428 28695	12	58	0.0138272	3.7427	WikiPathways	FZD3,CCND2,WNT5B,PRKCB,FZD7,WNT7B,FZD6,AXIN1,PPP2R5C,CSNK1E,PRKCZ,WNT3
positive regulation of immune response (GO:0050778)	31	589	1.68e-05	3.67539	GO Biological Process	LAG3,MAPK1,UNC93B1,CCR7,BLK,EP300,TXK,TNFRSF13C,NOD2,PRKCB,ELMO1,PAK2,PIK3AP1,PDPK1,GAB2,MAP3K7,VAV2,CNPY3,HLA-DQA2,SYK,PRKCZ,TLR7,TEC,CARD11,BCL2,PTPN6,PTPRJ,MUC20,IGLL5,TRAF6,SPON2
PI3K-Akt signaling pathway (hsa04151)	18	348	0.0013	3.61202	KEGG Pathway	ITGA3,MAPK1,FLT3,LAMA5,CCND2,ITGB5,CASP9,PPP2R2C,PIK3AP1,COL9A3,IFNAR2,PDPK1,PDGFA,SYK,JAK2,ITGA4,BCL2,PPP2R5C
SH3 1	20	101	0.00224664	3.58212	PFAM Domains	BLK,PRMT2,STAC,TXK,PTK6,SLA2,AHI1,MYO1E,SH3YL1,ARHGEF9,DNMBP,FCHSD2,TEC,SH3PXD2A,RASA1,NOXA1,SNX9,EPS8L2,SRGAP3,SKAP1
Leukemia B-cell chronic	21	107	0.0082383	3.55032	Rare Diseases GeneRIF	FCMR,NOTCH1,ABCB1,ITGA4,SYK,PRKCB,LEF1,LPL,MTHFR,TNFRSF13C,HLA-G,FCER2,CCND2,MIR155,CD5,BCL2,MAPK1,CCR7,TLR7,PDCD1,JAK2
protein modification by small protein conjugation (GO:0032446)	35	690	8.53e-06	3.54222	GO Biological Process	DTX4,EGR2,FBXO9,HACE1,LNX1,FBXL20,FBXO7,PEX10,FBXO27,DTX3L,TRIM68,UNKL,FBXW8,KLHL3,LRSAM1,UBE4B,FBXO2,SIAH1,CDC16,FBXL22,DZIP3,TULP4,FBXL4,FBXW4,RAB40A,FBXO44,KLHL21,BCL2,HECTD2,TRIM32,WSB2,RNF130,LMO7,TRAF6,RAB40B
Cell Cycle (HSA-1640170)	8	160	0.0473	3.49162	Reactome Pathway	TUBG2,CCND2,CEP70,NINL,PCM1,AKAP9,CNTRL,CDKN1C
positive regulation of MAPK cascade (GO:0043410)	25	512	0.00042	3.40979	GO Biological Process	ARHGEF5,MAPK1,FLT3,CCR7,AXIN1,IGFBP4,NOTCH1,FZD7,NOD2,GAS6,WNT7B,PDGFA,MAP3K7,SYK,PRKCZ,EDN1,JAK2,ALK,MAP3K4,TNFSF11,ROCK1,HIPK2,KSR2,MUC20,TRAF6
Innate Immune System (HSA-168249)	13	272	0.0225	3.33758	Reactome Pathway	UNC13D,RAB9B,DNAJC13,TXK,GHDC,SVIP,LRMP,PIGR,DPP7,NHLRC3,TOM1,TMC6,HEBP2
apoptotic signaling pathway (GO:0097190)	14	295	0.0164	3.31408	GO Biological Process	SGPP1,EP300,CASP9,UBE4B,PDPK1,ATP2A1,XPA,TNFRSF1B,JAK2,JMY,BCL2,HIPK2,PPP2R5C,PDK2
Hs Wnt Signaling Pathway and Pluripotency WP399 29197	16	88	0.011064	3.28904	WikiPathways	FZD3,WNT5B,PRKCB,FZD7,WNT7B,FZD6,AXIN1,AXIN2,PPP2R5C,CSNK1E,PRKCZ,CCND2,PPP2R2C,EP300,MAP3K7,WNT3
Hs Wnt Signaling Pathway and Pluripotency WP399 29616	16	88	0.011064	3.28904	WikiPathways	FZD3,WNT5B,PRKCB,FZD7,WNT7B,FZD6,AXIN1,AXIN2,PPP2R5C,CSNK1E,PRKCZ,CCND2,PPP2R2C,EP300,MAP3K7,WNT3
Hemostasis (HSA-109582)	27	591	0.0004	3.19031	Reactome Pathway	ITGA3,MAPK1,P2RX1,DOCK7,KLC4,PDPN,KIFC2,PRKCB,PLG,GAS6,PDPK1,MAFK,ATP2A1,F11R,VPS45,VAV2,SYK,PRKCZ,HBE1,ITGA4,GP1BB,PTPN6,KIF5A,PPP2R5C,SERPINE2,P2RX6,ITGAX
Chronic lymphocytic leukemia	22	125	0.020394	3.18379	Rare Diseases GeneRIF	FCMR,NOTCH1,ABCB1,ITGA4,SYK,PRKCB,LEF1,LPL,MTHFR,TNFRSF13C,HLA-G,CCND2,MIR155,CD5,BCL2,CRY1,CCL3,MAPK1,TLR7,PDCD1,JAK2,PPARA
Hs B Cell Receptor Signaling Pathway WP23 20725	25	147	0.00250782	3.07648	WikiPathways	BLK,HDAC5,SLA2,RASGRP3,CASP9,CCND2,MAPK1,PIP5K1B,MAP3K7,PDK2,SYK,PRKCB,PDPK1,GAB1,NFATC1,GAB2,VAV2,DOK3,TEC,CD5,RASA1,BCL2,PTPN6,PIK3AP1,CARD11
cytokine-mediated signaling pathway (GO:0019221)	28	655	0.001	2.9852	GO Biological Process	FLT3,CCR7,LAMA5,BBS4,IRF8,TNFRSF13C,NOD2,TRIM68,PAK2,IP6K2,IFNAR2,IRF5,GAB2,MAP3K7,HLA-DQA2,SYK,IRS2,TNFRSF1B,IFNW1,TEC,JAK2,IRF9,BCL2,TNFSF11,PTPN6,HLA-G,TRAF6,ITGAX
Cytokine Signaling in Immune system (HSA-1280215)	14	328	0.0258	2.98065	Reactome Pathway	LAMA5,TRIM45,IRF8,TNFRSF13C,NOD2,TRIM68,PTPN7,IP6K2,IRF5,HLA-DQA2,TNFRSF1B,TEC,IRF9,TNFSF11
transcription factor binding (GO:0008134)	26	610	0.0019	2.97646	GO Molecular Function	CRY1,ERCC1,MAPK1,HDAC5,FLT3,EGR2,SMARCD3,EP300,THRA,LEF1,BBS4,UBXN7,HIF1AN,TRIM68,CXXC5,PRKCB,MAFK,SPEN,BCL2,TCF4,PPARA,HIPK2,RARG,NFATC1,TRIM32,TTC8
covalent chromatin modification (GO:0016569)	15	357	0.0281	2.93413	GO Biological Process	BRD1,HDAC5,EP300,DNMT3A,LEF1,DTX3L,PRKCB,TADA2B,MAP3K7,PRMT6,SUPT3H,OGT,NAA40,JAK2,HLCS
BLK human	47	299	4.06368e-05	2.84354	ARCHS4 Kinases Coexp	FCMR,HVCN1,ARHGAP17,TNFRSF13C,LIMD1,SIPA1L3,TEPSIN,SEPT9,BTAF1,GGA3,MICAL1,BTLA,SH3BP5,ICOSLG,PPP1R16B,RBM38,P2RY10,SYK,PRKCB,NAPSB,TRAPPC10,ZBTB32,TMC8,CLEC17A,NFATC1,IL16,TMC6,PARP15,ARHGAP25,SCIMP,MCOLN2,SGPP1,FCER2,DOK3,FCHSD2,PNOC,PITPNM2,ORAI2,BCL2,IRF8,TLR10,TLR7,IRF5,PTPN6,PIK3AP1,OGT,CARD11
Signal Transduction (HSA-162582)	52	1358	1.61e-05	2.67399	Reactome Pathway	ARHGEF5,P2RY10,SRMS,WNT3,TAS2R10,CCR7,PEBP1,AXIN1,LEF1,WNT9A,RTKN,KHDRBS2,FZD7,ARHGAP17,ABI2,AXL,PNOC,CXXC5,AXIN2,RHOD,ELMO1,ARHGAP6,WNT7B,SPINT1,MYO9A,FZD6,RXFP4,ZNF217,EDN1,CNKSR2,ARHGAP44,ARHGAP5,WASF1,MKS1,NMB,ARHGAP24,ARHGAP21,CSNK1E,WNT5B,RDH16,ARHGAP25,KSR2,GPSM1,EPS15L1,MUC20,RHOBTB2,MCF2,FZD3,GGA3,TLE3,KANK1,CYSLTR1
mitotic cell cycle (GO:0000278)	23	628	0.0181	2.55756	GO Biological Process	EP300,DNMT3A,CEP70,BBS4,WNT9A,RASA1,NINL,PRKCB,SNX18,EML4,PCM1,KNTC1,PPP2R2C,AKAP9,CDC16,MYH10,GFI1,CNTRL,SNX9,CSNK1E,PTPN6,PPP2R5C,ABCB1
apoptotic process (GO:0006915)	33	915	0.0036	2.51855	GO Biological Process	MAPK1,P2RX1,GCLC,SGPP1,AXIN1,EP300,DNMT3A,LEF1,RTKN,NOTCH1,PRKCB,ELMO1,PAK2,CASP9,GAS6,PDCD1,UBE4B,PDPK1,SIAH1,ATP2A1,MAP3K7,OGT,XPA,TNFRSF1B,JAK2,JMY,BCL2,ROCK1,HIPK2,PTPN6,PPP2R5C,PDK2,RNF130
SH3 domain	31	225	0.0292096	2.49236	INTERPRO Domains	BLK,TXK,SLA2,SH3PXD2A,SNX9,EPS8L2,MAP3K9,SRGAP3,SH3GLB2,SRMS,PRMT2,STAC,TNK1,PTK6,NEB,VAV2,AHI1,MYO1E,SH3YL1,ARHGEF9,SNX18,OBSCN,DNMBP,FCHSD2,TEC,ABI2,SH3D21,RASA1,NOXA1,SKAP1,ARHGEF5
IGF1R human	41	299	0.00437297	2.48053	ARCHS4 Kinases Coexp	DDR1,PFKFB2,SPON2,KDM5B,LAMA5,PATJ,IGSF3,ZMYND8,TULP4,KLK2,MSI2,CELSR1,SOGA1,SIPA1L3,HLCS,EP300,FLNB,NINL,EXTL3,MYH10,SPTBN2,BPTF,NKX3-1,BRD3,FARP1,MYEF2,HOMER2,CMTM4,FZD7,CSNK1E,WDR35,ARID1B,HIPK2,PLCXD3,ABI2,GOLGB1,AKAP9,MYO5C,ZNF217,LRRN1,SIM2
positive regulation of cell death (GO:0010942)	23	663	0.0285	2.42254	GO Biological Process	ARHGEF5,P2RX1,ARHGEF9,DNMT3A,NOTCH1,AXIN2,PAK2,CASP9,IP6K2,PDCD1,SIAH1,IRF5,VAV2,TNFRSF1B,JAK2,JMY,ITGA4,BCL2,RARG,MCF2,TRAF6,OBSCN,HEBP2
BRAF human	40	299	0.0064995	2.42003	ARCHS4 Kinases Coexp	NFAT5,ANKRD12,BOD1L1,RGPD6,ARHGAP5,SYNE2,ARHGAP21,SCAF8,MAP2,REV3L,IDS,UBXN7,EP300,SPG11,C5ORF42,BPTF,ZNF782,MKL2,SPEN,SPAG9,RABGAP1L,ZNF483,MYEF2,AGTPBP1,RALGAPA2,VPS13D,TET2,CCSAP,MYO9A,ARID1B,HIPK2,ARHGEF9,PIKFYVE,ABI2,GOLGB1,AKAP9,JMY,SIK3,SFT2D2,OGT
Krueppel-associated box	49	380	0.00819597	2.33262	INTERPRO Domains	ZNF133,ZNF132,ZNF175,ZNF492,ZNF606,ZNF766,ZNF248,ZNF720,ZNF485,ZNF483,ZNF283,ZNF75A,ZNF717,ZNF714,ZNF439,ZNF558,ZNF599,ZNF555,ZNF433,ZNF554,ZNF510,ZNF432,ZNF595,ZNF793,ZNF471,ZNF470,ZNF829,ZKSCAN7,ZKSCAN3,ZNF667,ZNF589,ZNF302,ZNF621,ZNF782,ZNF264,ZNF461,ZNF582,ZNF382,ZNF182,ZNF181,ZNF77,ZNF79,ZNF418,ZNF74,ZNF610,ZNF257,ZNF334,ZNF135,ZFP28
programmed cell death (GO:0012501)	34	1042	0.0123	2.2786	GO Biological Process	MAPK1,P2RX1,GCLC,SGPP1,AXIN1,EP300,DNMT3A,LEF1,RTKN,NOTCH1,ST14,PRKCB,ELMO1,PAK2,CASP9,GAS6,PDCD1,UBE4B,PDPK1,SIAH1,ATP2A1,MAP3K7,OGT,XPA,TNFRSF1B,JAK2,JMY,BCL2,ROCK1,HIPK2,PTPN6,PPP2R5C,PDK2,RNF130
GRK3 human	37	299	0.0456169	2.23853	ARCHS4 Kinases Coexp	PTPRJ,TNFRSF13C,SNN,BTAF1,BTLA,ITGAX,IDS,EP300,JAK2,SPG11,RABGAP1L,ZNF483,AGTPBP1,SYK,ITGA4,PRKCB,TRAPPC10,SUSD1,CLEC17A,GAB2,PARP15,CCSAP,ARID1B,MS4A6A,PTPRE,ARHGEF9,PIKFYVE,SIK3,ELMO1,BCL2,ZNF558,TLR10,TLR7,IRF5,PTPN6,PIK3AP1,OGT
zf-C2H2	80	675	0.000344663	2.14397	PFAM Domains	ZNF133,ZNF132,ZNF175,ZNF492,ZNF292,GFI1,ZNF606,ZXDC,ZNF525,ZNF766,ZNF248,ZNF485,KLF11,ZSCAN5A,ZNF483,ZNF283,ZBTB32,ZBTB34,OVOL1,ZFY,ZNF75A,ZNF16,ZNF717,ZNF837,ZSCAN21,ZNF439,ZNF714,ZNF558,ZNF711,ZNF599,ZNF236,ZNF555,ZNF433,ZNF554,ZNF510,ZNF432,ZNF595,ZNF793,ZNF275,ZNF471,ZNF470,ZNF391,ZBTB43,ZBTB42,ZBTB44,ZNF829,ZKSCAN7,ZNF629,ZKSCAN3,ZNF667,ZNF623,ZNF589,ZBTB7B,ZNF302,ZNF621,ZBTB18,ZNF782,ZNF264…
Metabolism (HSA-1430728)	39	1420	0.0419	1.91793	Reactome Pathway	ADH1A,CERK,CYP3A5,GCLC,FIG4,NT5C1A,NT5C,SGPP1,ACSS2,PIKFYVE,MCCC1,ABCB4,GALNS,ADH1B,UGT8,CHDH,MBOAT1,PNPLA2,GGT7,PLD1,INPP5F,RAB4A,CYP2J2,CYP2C8,UGCG,AOX1,PCCA,MTHFR,AMACR,PISD,PC,QPRT,MTHFD2L,HLCS,AK9,IVD,EPHX2,ABCB1,ACSF3
Zinc finger C2H2-type	82	797	0.0292096	1.86118	INTERPRO Domains	ZNF133,ZNF132,ZNF175,ZNF492,ZNF292,GFI1,ZNF606,ZNF280B,ZXDC,ZNF525,ZNF766,ZNF248,ZNF485,KLF11,ZNF483,ZSCAN5A,ZNF283,ZBTB32,ZBTB34,ZFY,OVOL1,ZNF75A,ZNF16,ZNF839,ZNF717,ZNF837,ZNF439,ZNF714,ZSCAN21,ZNF558,ZNF711,ZNF236,ZNF599,ZNF555,ZNF433,ZNF554,ZNF510,ZNF432,ZNF595,ZNF793,ZNF275,ZNF471,ZNF470,ZNF391,ZBTB43,ZBTB42,ZBTB44,ZNF829,ZKSCAN7,ZNF629,ZKSCAN3,ZNF667,ZNF623,ZNF589,ZBTB7B,ZNF621,ZNF302,ZBTB1…

## Sheet: Supp. data 5
Supplemental data 5. Functional analyses of an extracted list of 666 genes which expression level was negatively correlated with methylation level of regulatory sequences (p < 0.01; Spearman’s rho < -1/3; at least 3 hits in the same regulatory region)
gene_RefSeq_id	Trasncription factor	PCB2 repressed	Neuronal system	Muscle contraction	Cardiac system	Cell-cell communication	Cell-cell adhesion	Cytoskeleton	Cellular response to stress	Developmental biology	Mitochondria	Vesicle-mediated and cell membrane trafficking	Extracellular matrix	Signal transduction	Signaling by receptor tyrosine kinases	IGF1R signaling cascade	NOTCH signaling	GPCR signaling	TGFB signaling	MAPK signaling cascade	PI3K/Akt cascade	Signaling by EGFR	RHO GTPases effectors	wnt signaling	Metabolism	Metabolism of proteins	Metabolism of lipids	Metabolism of carbohydrates	Immune system	Adaptive immune system	CD 28 costimulation - PD-1 signaling	TCR signaling	BCR signaling	B-cell development	T-cell development	NFKB pathway	Cytokine signaling in immune system	Innate immune system	Toll-like receptors	Cell cycle (mitotic)	G1/S transition	G2/M check point	M phase	E2F mediated regulation of DNA replication	TP53 pathway	Cell proliferation	Programmed cell death	Apoptosis	JAK-STAT pathway
TUNAR		1	1
NPTX1		1	1
PAX9	1																1							1																						1
GLYATL2																									1
KSR2														1						1																1
LPL		1								1				1				1							1		1
KCND2		1	1	1
CYP2J2																									1		1
SH3BGRL2
NETO1		1	1
CTTNBP2		1	1					1
SV2C		1	1									1
NSUN7		1		1	1
MAP2		1	1					1		1
RASL10B		1		1	1
FERMT1		1					1	1					1
FCER2														1			1												1					1			1									1
WNT3														1				1						1
CRYM		1								1															1
INSM1	1	1	1							1
ABCA9												1													1		1
KHDRBS2														1				1
PRR18
ZNF471	1
DBNDD1
LILRA4																													1	1									1
P2RX1		1	1	1																									1									1
SH2D4A																																			1
MEST										1
CLNK																																1	1
SMIM14
CCDC68								1																											1
SLCO4C1																													1									1
ZNF311	1
ZNF492	1
HOOK1								1
PLEK2							1
PRKCZ														1					1	1	1															1
KIF5A												1		1									1		1	1
EXPH5		1					1					1
HS3ST1																									1			1
KCNH8		1	1
DMRTA1	1	1		1	1
HTRA3										1			1
CORO6		1		1				1
MDS2
THNSL2																									1
MFAP3L													1
L3MBTL4	1
CHST6							1						1												1			1
DEGS2																									1		1
FBXO27																									1	1			1	1								1
BAIAP3		1	1
PRKAA2		1	1											1
IMMP2L											1																																				1	1
VSIG10																									1	1
MICU3											1
CA8		1	1																						1
ARHGAP20														1				1					1
PNOC		1	1							1				1				1
ZNF229	1
SCAMP5			1
VIPR1			1	1										1				1
PTH2R			1											1				1
NLRP6																													1	1						1		1
MYO3A			1	1						1
TCEA3
COL9A2			1							1			1	1	1
NGEF		1	1							1				1				1					1
CELSR1		1	1			1				1				1				1
TGFBR3																			1																													1
ZFP28	1
DPEP2																									1		1
PSD3		1		1
C8orf88
PDE7B			1											1				1
PRR19
PHTF1
RBM11		1	1							1
C12orf77
EPS8L2								1
MYLK3				1	1
PATL2
PITPNM2																									1		1
GGT7																									1
GLS2			1																						1	1
FAM83H		1						1		1
FIGNL2																									1	1
RHOBTB2														1				1					1
DNMBP		1					1	1
PARP15
ABCB1												1													1
SIAH1			1							1															1	1			1	1
MCOLN3												1
CLEC17A																									1			1
ZNF677	1
BMP8B																			1
PLCXD3										1
ZSCAN23	1
KANK2							1	1															1																							1		1
KCNQ1		1	1	1
TEC														1	1			1											1			1	1				1	1
SFRP1														1				1						1																						1
PNMA2		1	1
SGPP1																									1		1
SLC23A2																									1
KLHL35
AFF3
ZNF599	1
KLHL29
PLEKHH2								1
RBP7																									1
FMOD													1						1						1			1
ZNF154	1																																													1
CCDC141		1	1
ADRA2B			1											1				1
RALGPS2								1
CRY1			1
RALGPS1								1
ZNF470	1
ARHGAP24														1				1					1
TBC1D9																													1	1
DUSP23																				1
GRIK3		1	1
KANK1								1						1
RNF175
RPP25
USP44																									1	1
SH3BP5																																	1															1
GCNT3																									1	1
COL19A1													1
ALOX5																									1		1		1								1
CEACAM21																													1									1
CTSF																													1	1
ID3														1	1				1
RNF144A																									1	1
BLK																																	1	1		1										1
STX7												1
ZNF879	1
SFMBT1		1		1
ZNF844	1
ZBTB34	1
ZFP2	1
MYO1E		1		1				1
ZNF354C	1									1
TXLNB		1	1
SLC16A5												1													1
ZNF835	1
ZNF578	1
CD5																													1					1	1											1
CCNI2
COL9A3													1
ZNF880	1
ETNK2																									1		1
DGKA														1				1			1
VASH1				1				1																	1	1
UGT8																									1		1
LRRN1		1	1
ZNF132	1
ABCA5												1													1
UNC5C		1	1							1
DNALI1		1	1					1
ZNF714	1
GNG7			1											1				1							1	1		1
PLEKHA7		1	1					1					1
ADPRHL1																									1
RGS17		1		1										1				1
PAIP2B
PLBD1																									1		1
C14orf132
AOX1																									1
FAM53A		1	1							1
NINL																																								1		1	1
LRMP																													1					1				1
MMP11													1
TGFBI																									1	1
ZNF69	1
AKAP12				1																																										1
PAQR7																									1		1																					1
POU4F1	1		1							1																																			1
MCF2L														1				1					1
LINGO3
MEOX2	1		1	1						1																																				1
ADRB2			1											1				1
NKX3-1	1
ZNF582	1
GPR25									1					1				1
CCDC152
CHDH																									1	1
OCA2		1	1																						1	1
LPAR5														1				1
AXIN2														1										1																							1	1
SNCAIP		1	1																						1	1
MAP7								1
CEP85L
SOX8	1	1	1							1																																				1
ZNF793	1
MYO5C								1
CARD11																													1			1	1			1										1
ZFP3	1
ZNF813	1
HYI																									1			1
FAM81A
UBXN10								1
SVIP																													1									1
ABHD6												1		1				1
BCAR3														1	1				1	1
C5orf30													1																1
PRTFDC1																									1
ZNF396	1
WSCD1																									1
ADAMTSL3																									1	1
RARG	1									1				1				1
SIPA1L3							1	1
HHEX	1									1
ZNF461	1
L3MBTL1	1																																												1	1
C3orf14
CHMP7												1																												1			1
C2orf76
ZNF528	1
SNN
FAM174B
RAB3C												1													1	1
FCRLA																																		1
LDLRAD4													1	1				1	1																											1
PARD3		1	1							1				1				1	1																											1
IMPACT		1	1						1	1
TLK1																																								1
PLD5
DDX43
SYTL1												1
BTBD3		1	1							1
NAPSB
PLEKHH1
ZFP90	1	1	1		1					1
ZNF491	1
INA		1	1
ZNF287	1
PNMA1		1	1
APOM														1				1							1		1
ZNF629	1
PLK2																																								1
ARHGAP21														1				1					1
PTPN7														1						1												1								1						1
KCNN4		1	1
ANGPTL6													1																							1
CLIP4
NAPSA																									1	1
ZNF257	1
FOXN3	1																																							1
LRRC8B												1
NHLRC1																									1			1
ACOT4																									1		1
SAMD13
FBXL4																									1	1			1	1
RNF130										1																			1	1
TRIM44		1	1
S1PR4														1				1
ZNF572	1				1
ZAP70																													1	1		1	1		1	1
HOXD3	1						1			1
TTC12								1
NPR1		1		1	1
LCK														1	1						1								1	1	1	1			1											1			1
DENND2D												1
HIVEP2	1
CNR2		1	1											1				1
PLEKHG1
ZNF347	1
ZIK1	1
ZNF878	1
ZNF433	1
ZNF841	1
KLF11	1																		1														1													1		1
NUMA1																																								1			1
DAB1		1	1							1
OPN3														1				1
CXCR5														1				1			1													1
STK32B																									1
DTX3										1							1
TMEM63A																													1									1
PEAK1								1							1
ARHGAP15														1									1
ZNF660	1
ZNF418	1
ST14										1			1
PPP1R3E																					1				1			1
ZCCHC8
C16orf54		1	1
CEP68
ZNF501	1
FRZB														1				1						1																						1
CLN8
ARHGEF10
ANKRD9
TBC1D12
TMEM154
STAMBPL1
ANKIB1
ZNF236	1
KIAA1614
PDLIM1
FJX1
SAMD5
CLMN
CNPY3
DISP1
ZNF350	1
SLFN12
BCDIN3D
TIGIT
PAK2
ZNF518B	1
SH3BP4
ZNF217	1
MYH10
RINL
ZNF362	1
ZNF649	1
RNF165
TNFRSF13C
LIMD1
HLA-DPB1
B3GALT4
FAM50B
ZNF235	1
BSPRY
MAFK	1
TXK
ZCCHC14
CHD9
AIM2
STK32C
LZTS2
EXOC6B
PDLIM2
ZNF75A	1
TIGD2	1
SEMA4B
MGMT
REM2
SH2B3
C20orf194
GALNT11
ESCO1
ALKBH3
LPP
FAAH
ZNF284	1
ZNF223	1
AKAP5
ATAD3C
CXXC4	1
ACSF2
ZNF233	1
ADAMTS15
C8orf31
ZNF556	1
ZBTB12	1
SPRY2
ELOVL5
ZNF329	1
ZMYND10
FOXG1	1
ZNF782	1
PIK3CA
FRK
ONECUT2	1
NSUN6
ZNF165	1
CXXC5	1
ZBTB38	1
ARL11
ZNF395	1
HLA-L
ZNF625	1
SMAD4	1
SDK2
KL
TNFRSF10A
HUNK
ZNF710	1
MBTD1
RCAN3
LRRK1
GPX7
ZBTB17	1
NMNAT1
PLCG2
PROX1	1
GAS2L3
CD180
TRIM61
ZNF426	1
RABGAP1L
SEC16B
IGF1R
RAB30
RAB25
VANGL1
FRYL
PIGV
PARP16
EPS8
AK1
AKAP11
HP1BP3
PKD2L2
ADCY6
ZNF230	1
PODXL2
NBEA
PARD6G
HIBADH
CCNY
ARSG
TAOK3
EVC
UGGT2
BRD1
SLC16A4
NEK5
LPIN2
RIC8B
CLPX
ZNF180	1
ZSWIM1
RAD54B
XYLB
PKD2L1
ANKRD11
DCLK1
CD9
ZNF331	1
ALDH7A1
ZNF57	1
CTDSP2
C1orf216
GPRC5C
ZFP37	1
FBRSL1
FAR2
CEP164
GPR132
SNX19
PDCD7
RAVER2
DGKD
TMEM14A
ELF1	1
EPB41L1
ZNF300	1
TRMT12
ZC3HAV1L
EEF2K
VAMP3
RPS6KL1
IL18RAP
ZHX2	1
GNPNAT1
DUSP14
ZNF134	1
BBS5
ATP6V1E2
AGPAT4
PCGF3
BNIP3
ZNF486	1
PEX6
CDC42BPB
TIMELESS
MED1
MAPK15
ALDH3B1
RASAL1
ZNF35	1
ZKSCAN4	1
DOK2
ZNF212	1
GCNT2
KBTBD11
TGIF1	1
SGMS2
APOC2
APOC4
FUZ
C16orf91
NMD3
ACAP1
SMYD5
TIMM22
TRPS1	1
S100A6
TMEM9
TOM1L1
ZC3H7B
CCDC144A
DHRS11
SVIL
ZNF787	1
RCBTB1
C9orf64
LY75
SEL1L3
DCUN1D3
CD2AP
EIF5A2
SERPINA5
ATP9B
NRBF2
GMEB2	1
PNN
RBM47
KLHL25
SSH3
CYSTM1
PLEKHA1
ZBED4	1
DLEU2
RNASEH2A
TBL1XR1
KIFC1
KIF16B
TRMU
ECH1
TIMM50
PTP4A1
DDX1
RAB7A
DAPP1
ATP13A3
SCIN
PPFIBP2
VRK1
ALOX5AP
MAP1S
YES1
BCL2L10
TAF7
TRAF1
FBXO10
CDC5L	1
FAM168A
FOS	1
TRAF2
RPN1
CDK4
STAT5B	1
TES
IER5
PELP1
NAGLU
LRRK2
ZYG11A
HIC1	1
C1orf115
YEATS2
TSPYL5
MAPK6
SOCS6
WBP2NL
PACSIN2
ZGLP1	1
RAB27A
BIK
TMED9
SFXN1
FAM83D
VPS37C
ZNF532	1
KCNJ14
RAB32
PTPRG
USP49
KLHL42
GATAD2A	1
BLMH
SLC2A13
MAMDC4
LHFPL2
BCL9
SLC7A1
ZMIZ1
IGSF9B
SPR
FAM149A
PRPSAP2
NEAT1
FOXD1	1
RB1																																								1	1		1	1
TNS3														1	1			1
MAML3										1				1			1	1
STAT5A	1													1															1								1											1	1
KHDRBS3														1				1
MYO18B				1
LRIG1														1	1			1
NEIL3																																								1
NAB1										1				1	1
CDC6																																								1		1
PKP3							1	1		1
SLC9A2												1
C3orf67
CENPV
HLF	1
ZNF697	1
OTULIN														1				1							1	1										1
AMOTL1														1				1
EPB41L3			1																																											1		1
RAPGEF5														1
PHLPP1														1							1
DHCR24																									1		1
RAB3B																									1	1
SLC4A7												1
WASF3								1						1	1								1						1									1
CYB5R2												1
ANKRD62
PLXNA1			1							1
CALHM1			1
RIMS3						1
PLEKHA6																									1		1
AEN																																													1		1	1
FAM90A1
DTHD1																																															1	1
KLF7	1									1																																				1
HOXC10	1									1
IL22RA1																													1								1
BATF	1																												1
B4GALT6																									1	1
MED12L
GTSF1																									1	1
CLU																													1							1											1
ASCL1	1		1							1				1	1
MIXL1	1									1
MNS1										1
DAAM1								1						1									1
IER3														1				1		1	1
MYT1	1		1							1																														1		1
KCNE1				1	1
PARM1																																																1
ARNT2	1									1															1
ZNF804A	1		1
BASP1
SATB2	1
ZNF215	1
ELOVL4																									1		1
PAG1														1	1							1							1	1			1
PPM1L																									1		1																				1	1
SNTB1				1
CDK6																																								1	1
IL10																													1							1	1												1
ID2														1	1									1																						1
SDC4													1	1				1							1			1
TRERF1	1
CSTA							1			1
MSC/ABF1	1																																	1
CHCHD6											1
EBF1	1									1																								1
FAM78B
PYGO1														1				1						1
SFN													1	1									1																	1		1			1		1	1
TAS1R3																		1
STOX2
BMP7													1																							1
S100A2																																								1					1	1
BMP3																			1																	1
[truncated: 53 more columns]

## Sheet: Supp. data 6
Supplemental data 6. Functional analyses of an extracted list of 234 genes which expression level was positively correlated with methylation level of regulatory sequences (p < 0.01; Spearman’s rho < -1/3; at least 3 hits in the same regulatory region)
gene_RefSeq_id	Trasncription factor	PCB2 repressed	Neuronal system	Muscle contraction	Cardiac system	Cell-cell communication	Cell-cell adhesion	Cytoskeleton	Cellular response to stress	Developmental biology	Mitochondria	Vesicle-mediated and cell membrane trafficking	Extracellular matrix	Signal transduction	Signaling by receptor tyrosine kinases	IGF1R signaling cascade	NOTCH signaling	GPCR signaling	TGFB signaling	MAPK signaling cascade	PI3K/Akt cascade	Signaling by EGFR	RHO GTPases effectors	wnt signaling	Metabolism	Metabolism of proteins	Metabolism of lipids	Metabolism of carbohydrates	Immune system	Adaptive immune system	CD 28 costimulation - PD-1 signaling	TCR signaling	BCR signaling	B-cell development	T-cell development	NFKB pathway	Cytokine signaling in immune system	Innate immune system	Toll-like receptors	Cell cycle (mitotic)	G1/S transition	G2/M check point	M phase	E2F mediated regulation of DNA replication	TP53 pathway	Cell proliferation	Programmed cell death	Apoptosis	JAK-STAT pathway
MAP2		1	1					1		1
ZNF471	1
GLP2R		1	1											1				1
L3MBTL4	1
AIRE	1																												1						1
DEGS2																									1		1
PKDREJ		1								1
IL26																				1									1								1												1
ARRDC5
ZNF229	1
MYO3A		1	1	1
KLK1																									1	1
C19orf18
FMO6P																									1
ZSCAN23	1
GLYATL1																									1
SCN4A		1	1	1	1					1
KLHL29
HLA-DOA																													1	1		1
CCDC141
CCND1														1			1												1								1			1	1		1
SFRP2														1				1						1																						1
PLCH2														1											1
RNF144A																									1	1
LRRC66							1
ZFP2	1	1	1
UTRN		1	1	1						1
CUBN												1													1		1
WDR49														1																										1								1
ZNF835	1
ZNF578	1
TSPAN18
LRRN1
GNG7			1											1				1							1	1
ZNF404	1
NINL																																								1		1	1
IFI44								1
ZNF558	1
GULP1
SLC16A7
SELP
ZNF793	1
MYO7B
ESR1	1
ZNF80	1
PLIN4
PLD5
PRDM8	1
ZBTB20	1
ZNF699	1
CYTL1
ZMYM6
PECAM1
ZNF517	1
ABCA3
PCDH12
MYH3
SCML4	1
DAB1
EXD3
ARHGEF10
A2MP1
DISP1
CELSR3
SH3BP4
EPHB6
B3GALT4
CLEC1A
LYRM9
CCDC92
MGMT
ARHGEF18
LPP
RSAD2
TMCO4
CCDC154
RBL2
OR10AD1
ATP8B1
ZNF831	1
DENND2A
DLGAP4
SESTD1
DAD1
PLCL2
TNXB
TFB1M
C2orf42
RBM5
KSR1
PEX12
SEMA6A
IRF2	1
MPV17
GPR132
GRIN2B
SEMA6D
ZNF423	1
BMPR1A
ZHX2	1
SLC38A9
AGPAT4
CSNK1G2
ADM
FAM24B
CUZD1
PTPN4
KBTBD11
SLC25A42
TJP3
SGMS1
AASS
SVIL
TSTA3
SNX25
PRICKLE2
TACC1
RPH3AL
TEAD1	1
EXOC3L2
POLRMT
CBLB
IMPAD1
RBM47
TRIM27
PSMD3
SCN8A
ANKRD39
ANKRD23
AMZ1
MYH9
RBM44
POMGNT2
RPN1
TMEM229B
CDK4
STAT5B	1
ITPRIP
GNMT
ARHGAP23
NACC1
DNPEP
HDAC4
SEC31B
EXOSC4
PDGFB
C5orf58
KLF3	1
GATAD2A	1
PKNOX2	1
EIF2S2
ZNF516	1
ZMIZ1
CUEDC1
GPR19
C5orf66
SBNO2
TNFRSF9
ELK3	1
PHLDA1
SFMBT2
RUNX3	1													1										1
TWIST1	1
DBH
SAMD3
IL1R1
PDXK
ZNF366	1
RIN1
FAM110B
ZBTB46	1
THEMIS
MYO1F
SULT1B1
AGPAT3
CDC42EP2
LOXL1
C1orf21
DNASE1L2
CCSER1
HMSD
SECTM1
OSBPL3
CYP1B1
ACOT7
SLC19A1
PRR5L
RAPGEF5
SLC8A1
CBS
TIAM1
GIMAP4
HECW2			1				1			1																			1	1
NFAM1																													1					1				1
PDIA4			1
PLEKHG7
MEIKIN										1
GRAP2														1	1														1	1	1	1	1
JAKMIP2								1
HOXA9	1									1
CD38																									1
HOXC4	1									1
PDE4D														1				1
CSF2RB																									1	1			1								1												1
MOB3B																																														1		1
TLR2																													1	1						1		1	1
B4GALNT1																									1		1
HAPLN3							1						1
MPP7							1
GDPD5		1	1																						1		1
PLEKHG3
IQSEC1		1	1
SPSB1																									1	1			1	1								1
CREB5	1																				1
NRXN3		1	1
GPRIN3		1	1
A4GALT			1																						1		1
PAG1														1	1																	1	1
GNA15														1				1							1			1
HMCN1		1	1		1		1
ELFN2																									1	1
DNAJC5B																									1	1
TRERF1	1
POU3F1	1	1	1							1
S100B			1					1						1	1			1											1							1	1		1	1
EPHA4		1	1							1
FFAR2														1				1	1																			1
DNAH8		1	1					1
LAD1						1
CLVS1												1
IL1R2																													1							1	1
S100Z		1
MT1M		1		1					1
SOX5	1	1								1
[truncated: 53 more columns]

## Sheet: Supp. data 7
Supplemental data 7. Overrepresented ontologies, pathways and regulatory targets obtained from the functional network linking 861 significant genes extracted with the methylome/transcriptome integrative approach.
Functional term ID	Functional / Regulatory term description	Observed gene count	Background gene count	False discovery rate	Relative enrichment	Database / Ontology	Observed genes
HSA-1433557	Signaling by SCF-KIT	8	40	0.0418	4.74983	Reactome Pathway	LCK,PIK3CA,SH2B3,SOCS6,STAT5A,STAT5B,TEC,YES1
GO:0038083	peptidyl-tyrosine autophosphorylation	8	48	0.0437	3.95819	GO Biological Process	BLK,FRK,IGF1R,LCK,TEC,TXK,YES1,ZAP70
GO:0004715	non-membrane spanning protein tyrosine kinase activity	8	51	0.0432	3.72535	GO Molecular Function	BLK,FRK,LCK,PEAK1,TEC,TXK,YES1,ZAP70
GO:0030148	sphingolipid biosynthetic process	12	86	0.0089	3.31383	GO Biological Process	ALDH3B1,B3GALT4,B4GALT6,CLN8,DEGS2,ELOVL4,ELOVL5,P2RX1,PPM1L,SGMS2,SGPP1,UGT8
ESR1 CHEA	ESR1	18	154	0.00172019	2.77587	ENCODE anf ChEA Consensus TFs from ChIP-X	SVIL,PLEKHH2,DHCR24,FOS,ESR1,TRERF1,BMP7,TEC,ID2,SH3BP5,CYP1B1,ID3,GNPNAT1,SH3BP4,TACC1,TNS3,GPRC5C,RALGPS2
STAT3 CHEA	STAT3	18	177	0.00842506	2.41517	ENCODE anf ChEA Consensus TFs from ChIP-X	HDAC4,RPH3AL,KLHL25,PPM1L,CHD9,CCDC68,SFMBT2,PDE4D,PLCL2,EBF1,ADRB2,FOS,RUNX3,LPP,SPSB1,SCN8A,ID2,ZNF217
SMAD4 CHEA	SMAD4	48	584	0.000378039	1.95198	ENCODE anf ChEA Consensus TFs from ChIP-X	BLK,BCAR3,KANK1,TES,SGMS1,CHD9,SATB2,PRICKLE2,NRXN3,ARHGAP15,SLC7A1,SLC8A1,STOX2,AKAP11,BTBD3,MYO18B,MAP7,PACSIN2,TEAD1,SOX5,CUBN,KL,ZHX2,S100A2,KSR1,FAM78B,SEMA6D,KCNH8,SFMBT2,PDE4D,PLEKHA6,UNC5C,C1ORF21,AXIN2,GRIN2B,KLF3,PLEKHA7,FERMT1,KLF7,DAB1,DNMBP,DAAM1,PARD3,HECW2,IMPAD1,ID3,SFXN1,CREB5
GATA1 CHEA	GATA1	63	807	0.000193322	1.85402	ENCODE anf ChEA Consensus TFs from ChIP-X	BCAR3,LDLRAD4,AFF3,IGF1R,ANKRD9,HHEX,GPR132,ZMIZ1,TLK1,IER5,RALGPS1,PLEKHG3,CHST6,KSR1,RSAD2,IL1R1,ZBTB38,PDE4D,CD180,FOS,RUNX3,TIAM1,DOK2,ELF1,DAD1,PARD3,PITPNM2,MYH9,FAR2,MAML3,TMEM9,RAPGEF5,UTRN,RPP25,CUEDC1,ALDH7A1,PPM1L,SGMS1,DAPP1,AKAP5,CLN8,SLC7A1,AGPAT4,SNN,PACSIN2,PLCG2,LRRC8B,KCNN4,SH2B3,RNF130,RPH3AL,SEMA4B,EXOC6B,CDC5L,PLEKHA6,FOXN3,TRERF1,TEC,DAB1,CDK6,ID2,MAFK,SDK2
GO:0000981	DNA-binding transcription factor activity, RNA polymerase II-specific	123	1631	1.48e-13	1.79101	GO Molecular Function	ARNT2,ASCL1,BATF,CDC5L,DMRTA1,EBF1,ELF1,FOS,FOXD1,FOXG1,FOXN3,GATAD2A,GMEB2,HHEX,HIC1,HIVEP2,HLF,HOXC10,HOXD3,ID2,ID3,INSM1,KLF11,KLF7,MAFK,MED1,MEOX2,MIXL1,MSC,MYT1,NKX3-1,ONECUT2,PAX9,POU4F1,PROX1,RARG,SATB2,SMAD4,SOX8,STAT5A,STAT5B,TGIF1,TRERF1,TRPS1,TXK,YEATS2,ZBED4,ZBTB12,ZBTB17,ZBTB34,ZBTB38,ZFP2,ZFP28,ZFP3,ZFP37,ZFP90,ZGLP1,ZHX2,ZIK1,ZKSCAN4,ZNF132,ZNF134,ZNF154,ZNF165,ZNF180,ZNF212,ZNF215…
TP53 CHEA	TP53	24	319	0.0616331	1.78677	ENCODE anf ChEA Consensus TFs from ChIP-X	EPHA4,SEMA6A,S100A2,CHD9,DCUN1D3,PLK2,ANKRD11,OSBPL3,CEP85L,CD180,EBF1,AEN,ADRB2,FOXN3,AFF3,PTP4A1,TGFBR3,SPR,ALOX5,GNG7,GCNT2,KCNN4,IER5,NKX3-1
GO:0003700	DNA-binding transcription factor activity	129	1749	1.48e-13	1.75165	GO Molecular Function	ARNT2,ASCL1,BATF,CDC5L,DMRTA1,EBF1,ELF1,FOS,FOXD1,FOXG1,FOXN3,GATAD2A,GMEB2,HHEX,HIC1,HIVEP2,HLF,HOXC10,HOXD3,ID2,ID3,INSM1,KLF11,KLF7,L3MBTL1,L3MBTL4,MAFK,MED1,MEOX2,MIXL1,MSC,MYT1,NKX3-1,ONECUT2,PAX9,PHTF1,POU4F1,PROX1,RARG,RB1,SATB2,SMAD4,SOX8,STAT5A,STAT5B,TGIF1,TRERF1,TRPS1,TXK,YEATS2,ZBED4,ZBTB12,ZBTB17,ZBTB34,ZBTB38,ZFP2,ZFP28,ZFP3,ZFP37,ZFP90,ZGLP1,ZHX2,ZIK1,ZKSCAN4,ZNF132,ZNF134,ZNF154,Z…
GATA2 CHEA	GATA2	56	772	0.00169981	1.72273	ENCODE anf ChEA Consensus TFs from ChIP-X	BCAR3,DGKD,CHD9,IGF1R,SCAMP5,HHEX,ZMIZ1,GRAP2,PSMD3,IER5,SOX5,IL10,ZHX2,ACOT7,KSR1,ELOVL5,IL1R1,ZBTB38,NSUN6,FOS,NEAT1,DOK2,PIK3CA,TBL1XR1,MYH9,TMEM9,RAPGEF5,RPP25,ALDH7A1,PDXK,SGMS1,CTTNBP2,CSF2RB,AKAP5,CXXC5,CLN8,AGPAT3,SH3BP5,PACSIN2,PLCG2,GCNT2,PLXNA1,KCNN4,SH2B3,RNF130,SEC16B,ZNF180,BCDIN3D,CDC5L,DHCR24,ARHGAP23,PPFIBP2,TAOK3,LPAR5,UBXN10,PTPN7
SUZ12 CHEA	SUZ12	122	1684	6.57271e-07	1.72054	ENCODE anf ChEA Consensus TFs from ChIP-X	PRDM8,FAAH,VIPR1,NAB1,LOXL1,HOXA9,ZMIZ1,CYP1B1,SOX8,IER5,STK32C,PKNOX2,SEMA6A,SFMBT2,SEMA6D,EBF1,UNC5C,VASH1,POU3F1,HIC1,SLC9A2,SFRP1,SFRP2,C1ORF115,KCNQ1,HECW2,PLBD1,PRR18,NGEF,NPR1,CTTNBP2,FOXG1,PLD5,TWIST1,LPL,ABHD6,SEL1L3,ADAMTS15,SNN,ARHGAP20,NLRP6,PLCG2,HOXC4,B4GALNT1,NPTX1,HIVEP2,MSC,PAG1,WNT3,MFAP3L,KL,ABCA5,FAM78B,ATP8B1,GRIN2B,BMP7,FERMT1,BMP3,PLCXD3,DAB1,ID3,LRRN1,HOXD3,SDK2,LAD1,ONECU…
AR CHEA	AR	75	1095	0.00094705	1.62665	ENCODE anf ChEA Consensus TFs from ChIP-X	PDCD7,CBLB,AFF3,LIMD1,CLU,SLC8A1,IGF1R,ALKBH3,AKAP12,EEF2K,SPR,NETO1,HMCN1,TNS3,PKNOX2,NKX3-1,EPHA4,FOXD1,ACOT7,IL1R1,SLC2A13,SEMA6D,PDE4D,STX7,CD180,RNF144A,GPRIN3,TOM1L1,TGFBR3,TIAM1,SFRP1,TBL1XR1,KCNQ1,PARD3,DMRTA1,IRF2,ZNF835,PECAM1,FAR2,MAML3,UTRN,BLK,PPM1L,DNAH8,FOXG1,ADRB2,LPP,AGPAT3,FAM149A,ADAMTS15,UGT8,RIC8B,PACSIN2,LRIG1,SLC38A9,MAPK6,PLEKHH1,MYH10,PAG1,CYP2J2,RABGAP1L,MGMT,C1ORF21,HS3…
GO:0140110	transcription regulator activity	141	2069	6.56e-13	1.61848	GO Molecular Function	ARNT2,ASCL1,BASP1,BATF,BCL9,CDC5L,CRYM,DDX1,DMRTA1,EBF1,ELF1,FOS,FOXD1,FOXG1,FOXN3,GATAD2A,GMEB2,HHEX,HIC1,HIVEP2,HLF,HOXC10,HOXD3,ID2,ID3,INSM1,KLF11,KLF7,L3MBTL1,L3MBTL4,LIMD1,LPIN2,MAFK,MAML3,MED1,MEOX2,MIXL1,MSC,MYT1,NKX3-1,ONECUT2,PARP15,PAX9,PDLIM1,PHTF1,POU4F1,PROX1,RARG,RB1,SATB2,SFMBT1,SMAD4,SOX8,STAT5A,STAT5B,TAF7,TBL1XR1,TGIF1,TRERF1,TRPS1,TXK,YEATS2,ZBED4,ZBTB12,ZBTB17,ZBTB34,ZBTB38,Z…
TP63 CHEA	TP63	94	1399	0.000355685	1.59572	ENCODE anf ChEA Consensus TFs from ChIP-X	RB1,LAD1,SLC23A2,ZNF132,C2ORF42,GPR25,EXOC3L2,VIPR1,ITPRIP,CHD9,LRRK1,HP1BP3,PKD2L2,AFF3,SIPA1L3,LOXL1,ELK3,DUSP14,ZCCHC14,SCAMP5,AKAP12,FCRLA,GPR132,SCML4,GRAP2,MYO18B,PSD3,FBRSL1,CYP1B1,TLK1,TEAD1,FAM81A,ZNF366,RALGPS1,IER3,KLF11,TMED9,PAQR7,ELOVL4,NFAM1,SYTL1,ARHGEF18,VRK1,ZAP70,MYH3,DAD1,TBL1XR1,PLBD1,MYH9,ZNF710,RAPGEF5,ALDH7A1,ZCCHC8,DTHD1,KANK1,OCA2,CSTA,HLF,DDX1,HTRA3,PRICKLE2,PARD6G,PCDH…
GO:0000902	cell morphogenesis	40	626	0.0172	1.51752	GO Biological Process	BMP7,BTBD3,CLU,DAB1,DCLK1,DOK2,EPB41L3,FOXD1,FOXG1,FRYL,ID2,IMPACT,KIF5A,KLF7,LRRK2,MAP1S,MAP2,MED1,MYH10,NPTX1,PACSIN2,PARD3,PEAK1,PIK3CA,PLXNA1,POU4F1,PRKCZ,PROX1,RAB25,RB1,RNF165,S100A6,SIAH1,SIPA1L3,SMAD4,ST14,UGT8,UNC5C,VAMP3,WNT3
H3K27me3 BJ	H3K27me3 BJ hg19	132	2090	0.00025088	1.49994	ENCODE Histone Modifications	EPHB6,RAB3C,FAAH,PKD2L1,KLHL35,SCAMP5,FAM174B,KIF5A,CYP1B1,FAM81A,SOX5,SEMA6A,KCNH8,SFMBT2,SEMA6D,IL1R2,UNC5C,ZBTB34,VASH1,POU3F1,MOB3B,SLC9A2,GPRIN3,TOM1L1,RBP7,TIAM1,SFRP2,C1ORF115,KCNQ1,PRR18,RPP25,PARM1,NPR1,CTTNBP2,FOXG1,PDGFB,PLD5,FIGNL2,LPL,PRKCZ,FAM149A,UGT8,BCL2L10,SCIN,NLRP6,PLCG2,MAP7,MSC,RNF175,WNT3,KL,ST14,FAM78B,WSCD1,IQSEC1,TNFRSF9,GRIN2B,BMP7,DCLK1,BSPRY,BMP3,PLCXD3,HOOK1,MYO5C,PN…
H3K4me3 astrocyte of the spinal cord	H3K4me3 astrocyte of the spinal cord hg19	124	1965	0.00032482	1.49867	ENCODE Histone Modifications	RAB3C,DGKD,PDCD7,ZBTB20,ZC3HAV1L,IGF1R,HOXA9,CHCHD6,RAVER2,FBRSL1,ZNF844,SAMD13,IER5,STK32B,SOX5,ZNF165,ACOT7,SEMA6A,RSAD2,MAP1S,HLA-L,CNPY3,THNSL2,CD2AP,PYGO1,KIAA1614,HECW2,HMSD,TIMELESS,PLBD1,NHLRC1,PRR18,ZNF396,TMEM63A,NPR1,DDX1,ANKRD11,ABHD6,DTX3,LPP,MED12L,CYB5R2,UGT8,ARHGAP20,APOM,SCIN,EPB41L3,PACSIN2,MAP7,ZNF787,ZNF782,ZNF660,WSCD1,SIAH1,IFI44,FUZ,PARP16,EIF2S2,TRERF1,GULP1,PPFIBP2,DAB1,S…
H3K27me3 cardiac mesoderm	H3K27me3 cardiac mesoderm hg19	219	3485	4.11214e-07	1.49241	ENCODE Histone Modifications	EPHB6,FAAH,MT1M,PKD2L1,SCAMP5,EPS8,CYP1B1,HMCN1,TNS3,ZNF287,ZNF284,SFMBT1,SFMBT2,ZFP3,HLA-L,EBF1,OR10AD1,RBP7,SFRP1,SFRP2,KCNQ1,PPP1R3E,NHLRC1,PRR18,ACOT4,L3MBTL1,ZNF396,PDGFB,CYB5R2,ADAMTS15,UGT8,MAP2,EPB41L3,PLCG2,MAP7,B4GALNT1,PLEK2,SEC31B,STAT5A,ST14,IQSEC1,GRIN2B,PARP15,DCLK1,FERMT1,MYO5C,CORO6,SFXN1,COL9A2,IGSF9B,HOXD3,LAD1,RARG,SECTM1,ADM,TNFRSF13C,MEOX2,ADAMTSL3,SH3BGRL2,CD38,TIGD2,CHST6,…
H3K4me2 GM12878	H3K4me2 GM12878 hg19	125	2000	0.000427768	1.48432	ENCODE Histone Modifications	RAB3B,KLHL35,RINL,IL18RAP,GRAP2,RAVER2,KIF5A,FAM53A,PHLDA1,ZFP37,TNS3,FAM81A,STK32C,ZFP3,UNC5C,VASH1,GPRIN3,RAB32,TIAM1,MDS2,C1ORF115,SCN8A,TIMELESS,ZSCAN23,NHLRC1,ALDH7A1,ZNF793,KHDRBS3,CTTNBP2,AK1,RASAL1,ADRB2,LPP,FAM83H,PRPSAP2,APOM,SCIN,MAP2,SLC38A9,PLEK2,MYH10,CYP2J2,NAPSA,GGT7,RAB27A,CLEC17A,FUZ,PARP16,ZNF35,PARP15,C12ORF77,ARHGAP23,BMP3,UBXN10,RCAN3,ZNF813,LRRN1,DEGS2,TGFBI,ZNF491,LRRK2,VS…
GO:0006351	transcription, DNA-templated	160	2569	1.48e-10	1.47912	GO Biological Process	AFF3,ARNT2,ASCL1,BATF,CDC5L,CDK4,CHD9,CRY1,CXXC5,DDX1,DMRTA1,EBF1,ELF1,FOS,FOXD1,FOXG1,FOXN3,FRYL,GATAD2A,GMEB2,HHEX,HIC1,HIVEP2,HLF,HOXC10,HOXD3,ID2,ID3,IER5,INSM1,KANK1,KANK2,KHDRBS2,KHDRBS3,KLF11,KLF7,L3MBTL1,L3MBTL4,LIMD1,LPIN2,MAFK,MAML3,MBTD1,MED1,MED12L,MEOX2,MIXL1,MSC,MYT1,NAB1,NKX3-1,NRBF2,ONECUT2,PARP15,PAX9,PCGF3,PELP1,PHTF1,PNN,POU4F1,PRKAA2,PROX1,RARG,RB1,RCBTB1,SATB2,SFMBT1,SMAD4,SO…
H3K27me3 GM12878	H3K27me3 GM12878 hg19	200	3221	3.85503e-06	1.47464	ENCODE Histone Modifications	EPHB6,FAAH,EPS8,RAVER2,CYP1B1,SOX8,HMCN1,SAMD13,C3ORF14,PKNOX2,SOX5,SFMBT2,RBP7,SFRP2,KCNQ1,HECW2,PARD3,PRR18,MAML3,ALDH7A1,L3MBTL1,EXD3,FOXG1,EIF5A2,PDGFB,FIGNL2,TWIST1,MED12L,FAM149A,UGT8,MAP2,MAP7,B4GALNT1,PLEK2,RBM11,GLYATL2,ST14,YES1,IQSEC1,ABCA3,PLK2,DCLK1,FERMT1,MYO5C,COL9A3,LRRN1,COL9A2,HOXD3,ZNF132,RARG,SECTM1,ADM,MEOX2,VSIG10,ZCCHC14,AKAP12,ADAMTSL3,SH3BGRL2,CD38,CTSF,NINL,TEAD1,DLGAP4,…
HSA-212436	Generic Transcription Pathway	69	1112	0.0016	1.47364	Reactome Pathway	BLK,BRD1,CDK4,CDK6,ELF1,FOS,FOXG1,GATAD2A,GLS2,L3MBTL1,MAML3,MED1,PLK2,POU4F1,PRKAA2,RARG,RB1,SATB2,SFN,SMAD4,TAF7,TBL1XR1,TGIF1,TNFRSF10A,YES1,ZFP2,ZFP28,ZFP37,ZFP90,ZIK1,ZKSCAN4,ZNF154,ZNF180,ZNF212,ZNF215,ZNF223,ZNF230,ZNF233,ZNF235,ZNF257,ZNF287,ZNF300,ZNF311,ZNF331,ZNF347,ZNF350,ZNF354C,ZNF418,ZNF426,ZNF433,ZNF461,ZNF470,ZNF471,ZNF486,ZNF492,ZNF528,ZNF556,ZNF582,ZNF599,ZNF625,ZNF649,ZNF660,Z…
H3K27me3 bronchial epithelial cell	H3K27me3 bronchial epithelial cell hg19	129	2082	0.000423136	1.47149	ENCODE Histone Modifications	MT1M,PKD2L1,KLHL35,SCAMP5,FAM174B,FAM110B,KIF5A,CYP1B1,SOX8,STK32B,FAM81A,SOX5,EPHA4,SEMA6A,KCNH8,SFMBT2,SEMA6D,IL1R2,THEMIS,EBF1,UNC5C,POU3F1,SLC9A2,GPRIN3,PYGO1,SFRP1,SFRP2,C1ORF115,SCN8A,HECW2,PRR18,RPP25,KHDRBS2,PARM1,NPR1,FOXG1,HTRA3,PDGFB,PLD5,TWIST1,LPL,UGT8,ARHGAP20,NLRP6,PLCG2,B4GALNT1,MSC,RNF175,WNT3,KL,GGT7,ST14,FAM78B,WSCD1,IQSEC1,ABCA3,TNFRSF9,GRIN2B,BMP7,DCLK1,BSPRY,BMP3,PLCXD3,DAB1…
TCF3 CHEA	TCF3	62	1006	0.0330656	1.46366	ENCODE anf ChEA Consensus TFs from ChIP-X	BCAR3,SLC23A2,RARG,PDCD7,FBXO27,EEF2K,BASP1,GRAP2,MCF2L,CD38,RALGPS2,PLEKHG3,TIGD2,ARRDC5,FOXD1,TBC1D9,AXIN2,CD2AP,SLC9A2,TGFBR3,MMP11,SFRP1,TBL1XR1,CTDSP2,PLBD1,ZNF710,RAPGEF5,UTRN,B4GALT6,INA,TMEM63A,HLF,SGMS1,DCUN1D3,CXXC5,LPP,RHOBTB2,SEL1L3,PDLIM1,RIC8B,EPB41L1,FRZB,EPB41L3,PLCG2,GCNT2,HIVEP2,WNT3,WASF3,ZBTB17,RABGAP1L,PLEKHA1,SEMA4B,LHFPL2,ARHGAP24,VANGL1,TEC,TCEA3,CORO6,ID3,SPRY2,SFXN1,INSM1
GO:0004672	protein kinase activity	39	635	0.0328	1.45861	GO Molecular Function	BLK,CDC42BPB,CDK4,CDK6,DCLK1,EEF2K,FRK,HUNK,IGF1R,KCNH8,KSR2,LCK,LRRK1,LRRK2,MAPK15,MAPK6,MYLK3,MYO3A,NEK5,NPR1,PAK2,PEAK1,PIK3CA,PLK2,PRKAA2,PRKCZ,RPS6KL1,STAT5A,STAT5B,STK32B,STK32C,TAOK3,TEC,TGFBR3,TLK1,TXK,VRK1,YES1,ZAP70
H3K9me3 CD14-positive monocyte	H3K9me3 CD14-positive monocyte hg19	122	2000	0.00130288	1.4487	ENCODE Histone Modifications	RAB3B,RAB3C,KLHL35,CELSR3,SCAMP5,CCND1,FAM174B,FAM110B,KIF5A,HMCN1,FAM81A,C3ORF14,PKNOX2,SEMA6A,IL1R1,SFMBT2,UNC5C,HIC1,SLC9A2,PYGO1,TIAM1,SFRP1,HECW2,PRR18,L3MBTL1,KHDRBS3,PARM1,NPR1,EIF5A2,PDGFB,LPL,MED12L,FAM149A,ADAMTS15,UGT8,ARHGAP20,MSC,MYH10,SEC31B,WNT3,MFAP3L,YES1,FAM78B,WSCD1,IQSEC1,ABCA3,GRIN2B,VANGL1,FERMT1,BMP3,BCL9,DAB1,HOOK1,MYO5C,PNOC,ID3,LRRN1,COL9A2,IGSF9B,DEGS2,SDK2,BMPR1A,LAD1,…
H3K27me3 H1-hESC	H3K27me3 H1-hESC hg19	121	2000	0.00175696	1.43682	ENCODE Histone Modifications	EXOC3L2,DGKD,LY75,KLHL35,CELSR1,EPS8,CHCHD6,FAM81A,XYLB,STK32C,EPHA4,GAS2L3,FAM24B,KCNH8,ZFP3,SYTL1,VASH1,POU3F1,HIC1,SLC9A2,GPRIN3,RBP7,C1ORF115,DAAM1,CLIP4,S100A6,PLBD1,NHLRC1,PRR18,RPP25,ACOT4,TSPYL5,ZNF396,TMEM63A,AIRE,NPR1,EIF5A2,PLD5,ABHD6,UGT8,BCL2L10,ARHGAP20,MAP2,EPB41L3,HYI,PLEK2,RNF175,PAG1,SEC31B,WNT3,KLHL29,CYP2J2,KL,GGT7,NEK5,ATP8B1,ABCA3,GRIN2B,PARP15,DCLK1,ARHGAP24,BMP3,PLCXD3,CDK…
H3K27me3 fibroblast of dermis	H3K27me3 fibroblast of dermis hg19	119	2000	0.00341418	1.41307	ENCODE Histone Modifications	SLC23A2,RAB3C,EXOC3L2,FBXO27,MT1M,LY75,PKD2L1,KLHL35,CELSR1,CELSR3,ALKBH3,SCAMP5,CYP1B1,TNS3,SFMBT1,KCNH8,CD180,THEMIS,UNC5C,ATAD3C,GPRIN3,PYGO1,TOM1L1,RBP7,ACAP1,KCNQ1,DPEP2,PRR18,L3MBTL1,ZNF793,PARM1,KLK1,AIRE,PLD5,RASAL1,CSF2RB,PRKCZ,FAM83H,ARHGAP20,SCIN,WBP2NL,PLCG2,MAP7,NPTX1,CCDC141,MSC,EXPH5,RBM11,ZNF660,YES1,FAM78B,WSCD1,RASL10B,ABCA3,DCLK1,VANGL1,BMP3,PLCXD3,DAB1,PNOC,COL9A3,LRRN1,COL9A2…
H3K27me3 NT2-D1	H3K27me3 NT2-D1 hg19	119	2000	0.00324347	1.41307	ENCODE Histone Modifications	EPHB6,RAB3B,EXOC3L2,FAAH,TES,DGKD,KLHL35,CELSR3,RIMS3,FAM174B,SOX8,ZNF841,STK32B,XYLB,ZNF287,GAS2L3,ZNF284,ZFP3,OR10AD1,HIC1,SLC9A2,PYGO1,RBP7,SFRP2,KIAA1614,CLIP4,PLBD1,PRR18,CARD11,ACOT4,ZNF396,CTTNBP2,FOXG1,HTRA3,PDGFB,TWIST1,UGT8,BCL2L10,SCIN,EPB41L3,HOXC4,B4GALNT1,NPTX1,SOCS6,RNF175,SEC31B,WNT3,CYP2J2,GGT7,ST14,ABCA5,RAB27A,GRIN2B,BSPRY,BMP3,PLCXD3,DAB1,MYO5C,CORO6,BLMH,COL9A2,DEGS2,HOXD3,TG…
H3K9me3 myotube	H3K9me3 myotube hg19	119	2000	0.00308902	1.41307	ENCODE Histone Modifications	ZNF331,EXOC3L2,FAAH,VIPR1,KLHL35,ALKBH3,FAM174B,SLC16A7,ZNF844,HMCN1,ZNF841,ZFP37,SLC16A4,PKNOX2,ZNF284,ZFP3,SEMA6D,VRK1,FBXO10,THNSL2,OR10AD1,RBP7,ZNF835,NHLRC1,ZNF556,TSPYL5,ZNF793,KHDRBS2,PARM1,FOXG1,RPN1,EIF5A2,BCL2L10,ARHGAP20,SCIN,NLRP6,WBP2NL,PACSIN2,PLCG2,HYI,CYTL1,NRBF2,RNF175,WNT3,RBM11,ZNF782,CYP2J2,KL,NAPSB,NEK5,IQSEC1,TNFRSF9,DCLK1,IL22RA1,VANGL1,ZNF418,ZNF813,LRRN1,AMOTL1,HOXD3,ZNF2…
H3K4me3 GM12866	H3K4me3 GM12866 hg19	118	2000	0.00422266	1.4012	ENCODE Histone Modifications	RAB3B,GALNT11,CLU,NAGLU,CHCHD6,RAVER2,FBRSL1,ZNF844,FAM53A,SLC16A5,ZNF165,SEMA6A,POU3F1,THNSL2,RUNX3,DISP1,TOM1L1,TXLNB,TBL1XR1,SCN8A,CLIP4,S100A6,PRR18,GTSF1,ZNF793,TMEM63A,DDX1,DTX3,MED12L,TIMM50,CYB5R2,FAM83H,SNN,ARHGAP20,MAP7,HYI,PLEK2,ZNF787,ZBED4,MFAP3L,STAT5A,NEK5,PLK2,RAB27A,FUZ,ZNF35,EIF2S2,C12ORF77,FAM90A1,BMP3,CDK6,MYO5C,MAFK,BLMH,GPR19,ZNF134,BMPR1A,GMEB2,PODXL2,PHTF1,ZCCHC14,FCRLA,AN…
H3K4me1 CD14-positive monocyte	H3K4me1 CD14-positive monocyte hg19	117	2000	0.00553846	1.38932	ENCODE Histone Modifications	ZNF572,PDCD7,MT1M,RINL,CCND1,FAM174B,CHCHD6,PSMD3,KIF5A,FAM53A,HMCN1,TMEM14A,SOX5,ZNF284,SEMA6A,RSAD2,ESCO1,MAP1S,ZFP3,HLA-L,ZFP2,SYTL1,FBXO10,MOB3B,SLC9A2,PYGO1,TOM1L1,PRR19,NHLRC1,PRR18,FAR2,ACOT4,TSPYL5,KHDRBS2,ZNF395,AK1,RASAL1,DTX3,CYB5R2,ADAMTS15,PRPSAP2,APOM,RIC8B,CYTL1,PLEK2,TBC1D12,KCNN4,CCDC141,MYH10,ZNF300,CYP2J2,KL,ZNF660,PARP16,PARP15,FAM90A1,BMP3,BCL9,RCAN3,TRMT12,SFXN1,MAFK,IGSF9B,…
GO:0006357	regulation of transcription by RNA polymerase II	154	2633	1.05e-08	1.38905	GO Biological Process	ADRB2,ARNT2,ASCL1,BATF,BCL9,BMP3,BMP7,BMP8B,CDC5L,CRY1,CRYM,CXXC5,DMRTA1,EBF1,ELF1,FOS,FOXD1,FOXG1,FOXN3,FRK,GATAD2A,GMEB2,HHEX,HIC1,HIVEP2,HLF,HOXC10,HOXD3,HTRA3,ID2,ID3,IER5,IL10,IMPACT,INSM1,KANK2,KLF11,KLF7,LIMD1,LPIN2,MAFK,MAML3,MED1,MED12L,MEOX2,MIXL1,MSC,MYT1,NKX3-1,NUMA1,ONECUT2,PARP15,PAX9,PELP1,POU4F1,PROX1,PYGO1,RARG,RB1,RNF165,SATB2,SFRP1,SMAD4,SOX8,STAT5A,STAT5B,TAF7,TBL1XR1,TGFBR3,T…
GO:0003677	DNA binding	143	2457	2.78e-08	1.38222	GO Molecular Function	AFF3,AIM2,ARNT2,ASCL1,BASP1,BATF,CDC5L,CHD9,CRY1,CXXC4,CXXC5,DDX1,DMRTA1,EBF1,ELF1,FOS,FOXD1,FOXG1,FOXN3,GATAD2A,GMEB2,HHEX,HIC1,HIVEP2,HLF,HOXC10,HOXD3,HP1BP3,INSM1,KLF11,KLF7,MAFK,MAP1S,MED1,MEOX2,MGMT,MIXL1,MSC,MYT1,NEIL3,NKX3-1,ONECUT2,PAX9,PHTF1,PNN,POU4F1,PROX1,RAD54B,RARG,RB1,SATB2,SMAD4,SOX8,STAT5A,STAT5B,TAF7,TBL1XR1,TCEA3,TGIF1,TIGD2,TRERF1,TRPS1,TXK,ZBED4,ZBTB12,ZBTB17,ZBTB34,ZBTB38,ZF…
H3K27me3 keratinocyte	H3K27me3 keratinocyte hg19	129	2221	0.00425491	1.3794	ENCODE Histone Modifications	PRDM8,RAB3C,EXOC3L2,LY75,KLHL35,CELSR3,SLC8A1,PAIP2B,FAM174B,GRAP2,FAM110B,CYP1B1,ZFP37,FAM81A,STK32C,SOX5,SEMA6A,KCNH8,SFMBT2,SEMA6D,HLA-L,THEMIS,EBF1,VASH1,SLC9A2,GPRIN3,PYGO1,RBP7,TIAM1,SFRP2,ZNF556,CCDC152,RPP25,L3MBTL1,ZNF154,KHDRBS2,KHDRBS3,PARM1,KLK1,NPR1,FOXG1,HTRA3,PLD5,TWIST1,CSF2RB,UGT8,BCL2L10,SCIN,EPB41L1,EPB41L3,NPTX1,MSC,RNF175,AMZ1,WNT3,MFAP3L,CYP2J2,KL,WSCD1,RASL10B,DCLK1,BSPRY,B…
H3K27me3 endothelial cell of umbilical vein	H3K27me3 endothelial cell of umbilical vein hg19	197	3393	0.000263732	1.37889	ENCODE Histone Modifications	EPHB6,FAAH,PKD2L1,FAM110B,CYP1B1,SOX8,TNS3,RSAD2,SFMBT1,SFMBT2,ZFP2,UNC5C,OR10AD1,RBP7,TIAM1,SFRP1,SFRP2,KCNQ1,PARD3,PLBD1,PRR18,L3MBTL1,ZNF154,ZNF395,AIRE,FIGNL2,TWIST1,PRKCZ,MED12L,FAM149A,ADAMTS15,UGT8,PLCG2,MAP7,PAG1,RBM11,ST14,GLYATL1,FAM78B,IQSEC1,GRIN2B,DCLK1,FERMT1,PPFIBP2,MYO5C,SFXN1,COL9A3,LRRN1,COL9A2,IGSF9B,HOXD3,LAD1,GPR25,GRIK3,SECTM1,TNFRSF13C,MEOX2,ADAMTSL3,CD38,CTSF,ZIK1,CHST6,TM…
H3K27me3 mammary epithelial cell	H3K27me3 mammary epithelial cell hg19	149	2586	0.0024341	1.36838	ENCODE Histone Modifications	FAAH,PKD2L1,KLHL35,SCAMP5,HOXA9,FAM174B,GRAP2,CYP1B1,SOX8,DLEU2,STK32C,SOX5,EPHA4,RSAD2,KCNH8,SFMBT2,SEMA6D,THEMIS,EBF1,UNC5C,VASH1,POU3F1,C9ORF64,SLC9A2,GPRIN3,PYGO1,RBP7,TIAM1,SFRP2,KIAA1614,KCNQ1,HECW2,ZNF835,PRR18,RPP25,ACOT4,TSPYL5,ZNF396,KHDRBS2,PARM1,AIRE,NPR1,FOXG1,HTRA3,LPL,RASAL1,PCDH12,FAM149A,UGT8,ARHGAP20,SCIN,EPB41L3,PLCG2,ZNF426,CYTL1,NPTX1,MSC,AMZ1,WNT3,STAT5A,ZNF660,SEC16B,GGT7,F…
H3K4me1 endothelial cell of umbilical vein	H3K4me1 endothelial cell of umbilical vein hg19	115	2000	0.0106005	1.36557	ENCODE Histone Modifications	PRDM8,DGKA,MT1M,GIMAP4,KLHL35,RINL,NAGLU,KIF5A,SLC25A42,SAMD13,ZFP37,FAM81A,ZNF284,RSAD2,ZFP3,SYTL1,SLFN12,PYGO1,SFRP1,SFRP2,PRR19,PPP1R3E,HECW2,HMSD,ZSCAN23,NHLRC1,PKP3,RIN1,ACOT4,TSPYL5,L3MBTL1,ZNF793,ZNF396,SMYD5,HTRA3,TXK,TWIST1,CSF2RB,PCDH12,DTX3,TIMM50,CYB5R2,PRPSAP2,PLCG2,B4GALNT1,CYTL1,EXPH5,RBM11,STAT5A,ZNF660,GGT7,ABCA9,PARP15,TRERF1,DCLK1,ARHGAP24,SELP,C1ORF216,RCAN3,TRMT12,DEGS2,NUMA1…
GO:0016773	phosphotransferase activity, alcohol group as acceptor	44	767	0.0432	1.3624	GO Molecular Function	BLK,CDC42BPB,CDK4,CDK6,DCLK1,DGKA,DGKD,EEF2K,ETNK2,FRK,HUNK,IGF1R,KCNH8,KL,KSR2,LCK,LRRK1,LRRK2,MAPK15,MAPK6,MYLK3,MYO3A,NEK5,NPR1,PAK2,PEAK1,PIK3CA,PLK2,PRKAA2,PRKCZ,RPS6KL1,STAT5A,STAT5B,STK32B,STK32C,TAOK3,TEC,TGFBR3,TLK1,TXK,VRK1,XYLB,YES1,ZAP70
H3K4me3 GM06990	H3K4me3 GM06990 hg19	106	1852	0.0182333	1.35929	ENCODE Histone Modifications	RAB3C,GALNT11,DGKD,ZBTB20,KLHL35,EPS8,RIMS3,NAGLU,CHCHD6,RAVER2,KIF5A,CYP1B1,ZNF165,ZNF284,ACOT7,HLA-L,STX7,HIC1,RBP7,TXLNB,PPP1R3E,HECW2,S100A6,TMEM63A,DDX1,ABHD6,LPP,CYB5R2,FAM83H,UGT8,ARHGAP21,ARHGAP20,APOM,MAP2,PACSIN2,ZNF787,KCNN4,WNT3,ZNF782,ZNF660,GGT7,SMAD4,SIAH1,IFI44,CLEC17A,FUZ,C12ORF77,BMP3,HOOK1,SESTD1,MYO5C,ID3,GPR19,TRMU,GPR25,ZNF491,LRMP,ADM,LIMD1,PIGV,PTPRG,ZMYM6,AOX1,RALGPS1,PEL…
GO:0034654	nucleobase-containing compound biosynthetic process	172	3031	6.95e-09	1.34769	GO Biological Process	ADCY6,AFF3,AGPAT4,AK1,ARNT2,ASCL1,BATF,CARD11,CDC5L,CDK4,CHD9,CRY1,CXXC5,DDX1,DMRTA1,EBF1,ELF1,ELOVL5,FOS,FOXD1,FOXG1,FOXN3,FRYL,GATAD2A,GMEB2,GNPNAT1,HHEX,HIC1,HIVEP2,HLF,HOXC10,HOXD3,ID2,ID3,IER5,INSM1,KANK1,KANK2,KHDRBS2,KHDRBS3,KLF11,KLF7,L3MBTL1,L3MBTL4,LIMD1,LPIN2,MAFK,MAML3,MBTD1,MED1,MED12L,MEOX2,MIXL1,MSC,MYT1,NAB1,NKX3-1,NMNAT1,NPR1,NRBF2,ONECUT2,PARP15,PARP16,PAX9,PCGF3,PDE7B,PELP1,PHT…
GO:0044212	transcription regulatory region DNA binding	47	829	0.0432	1.34645	GO Molecular Function	ARNT2,ASCL1,BASP1,BATF,CDC5L,CRY1,ELF1,FOS,FOXD1,GMEB2,HHEX,HIVEP2,HLF,HOXC10,HOXD3,INSM1,KLF11,KLF7,MAFK,MED1,MEOX2,MIXL1,MSC,NKX3-1,ONECUT2,PAX9,POU4F1,PROX1,RARG,RB1,SATB2,SMAD4,SOX8,STAT5B,TAF7,TBL1XR1,TGIF1,TRERF1,TRPS1,TXK,ZBED4,ZBTB17,ZGLP1,ZNF217,ZNF350,ZNF395,ZNF649
H3K27me3 osteoblast	H3K27me3 osteoblast hg19	113	2000	0.0191203	1.34183	ENCODE Histone Modifications	SLC23A2,RAB3C,EXOC3L2,PKD2L1,KLHL35,CELSR1,MYLK3,CELSR3,FAM174B,FAM110B,KIF5A,TMEM14A,KCNH8,SFMBT2,SEMA6D,MYT1,MOB3B,CD2AP,ATAD3C,TOM1L1,RBP7,TIAM1,ACAP1,KCNQ1,SCN8A,DPEP2,PLBD1,PRR18,L3MBTL1,KHDRBS3,PARM1,AIRE,CTTNBP2,FOXG1,HTRA3,TXK,PLD5,ADRB2,BCL2L10,ARHGAP20,NLRP6,MSC,AMZ1,FAM78B,TNFRSF9,GRIN2B,DCLK1,DAB1,LPAR5,NBEA,MYO5C,SFXN1,COL9A3,LRRN1,BLMH,COL9A2,DEGS2,SDK2,PODXL2,GRIK3,TNFRSF13C,MEOX2,…
H3K27me3 astrocyte	H3K27me3 astrocyte hg19	113	2000	0.0185579	1.34183	ENCODE Histone Modifications	RAB3C,EXOC3L2,LY75,KLHL35,PAIP2B,RAVER2,KIF5A,FAM81A,EPHA4,KCNH8,SEMA6D,IL1R2,THEMIS,UNC5C,ATAD3C,GPRIN3,TOM1L1,RBP7,SFRP2,SCN8A,DPEP2,L3MBTL1,KHDRBS2,CTTNBP2,HTRA3,TXK,PLD5,LPL,PRKCZ,SEL1L3,UGT8,BCL2L10,ARHGAP20,SCIN,NLRP6,EPB41L1,PLCG2,MAP7,MSC,RNF175,AMZ1,EXPH5,RBM11,WSCD1,TNFRSF9,GRIN2B,ESR1,ARHGAP24,PLCXD3,PPFIBP2,DAB1,HOOK1,MYO5C,PNOC,COL9A3,COL9A2,DEGS2,SDK2,ONECUT2,PODXL2,LRRK1,GRIK3,SECT…
GO:0016301	kinase activity	47	835	0.0432	1.33678	GO Molecular Function	AK1,BLK,CARD11,CDC42BPB,CDK4,CDK6,DCLK1,DGKA,DGKD,EEF2K,ETNK2,FRK,HUNK,IGF1R,KCNH8,KL,KSR2,LCK,LRRK1,LRRK2,MAPK15,MAPK6,MYLK3,MYO3A,NEK5,NPR1,PAK2,PEAK1,PIK3CA,PLK2,PRKAA2,PRKCZ,RPS6KL1,SGMS2,STAT5A,STAT5B,STK32B,STK32C,TAOK3,TEC,TGFBR3,TLK1,TXK,VRK1,XYLB,YES1,ZAP70
GO:0019438	aromatic compound biosynthetic process	174	3100	9.58e-09	1.33302	GO Biological Process	ADCY6,AFF3,AGPAT4,AK1,ARNT2,ASCL1,BATF,CARD11,CDC5L,CDK4,CHD9,CRY1,CXXC5,DDX1,DMRTA1,EBF1,ELF1,ELOVL5,FOS,FOXD1,FOXG1,FOXN3,FRYL,GATAD2A,GMEB2,GNPNAT1,HHEX,HIC1,HIVEP2,HLF,HOXC10,HOXD3,ID2,ID3,IER5,INSM1,KANK1,KANK2,KHDRBS2,KHDRBS3,KLF11,KLF7,L3MBTL1,L3MBTL4,LIMD1,LPIN2,MAFK,MAML3,MBTD1,MED1,MED12L,MEOX2,MIXL1,MSC,MYT1,NAB1,NKX3-1,NMNAT1,NPR1,NRBF2,OCA2,ONECUT2,PARP15,PARP16,PAX9,PCGF3,PDE7B,PELP…
GO:0018130	heterocycle biosynthetic process	173	3095	1.05e-08	1.3275	GO Biological Process	ADCY6,AFF3,AGPAT4,AK1,ARNT2,ASCL1,BATF,CARD11,CDC5L,CDK4,CHD9,CRY1,CXXC5,DDX1,DMRTA1,EBF1,ELF1,ELOVL5,FOS,FOXD1,FOXG1,FOXN3,FRYL,GATAD2A,GMEB2,GNPNAT1,HHEX,HIC1,HIVEP2,HLF,HOXC10,HOXD3,ID2,ID3,IER5,INSM1,KANK1,KANK2,KHDRBS2,KHDRBS3,KLF11,KLF7,L3MBTL1,L3MBTL4,LIMD1,LPIN2,MAFK,MAML3,MBTD1,MED1,MED12L,MEOX2,MIXL1,MSC,MYT1,NAB1,NKX3-1,NMNAT1,NPR1,NRBF2,ONECUT2,PARP15,PARP16,PAX9,PCGF3,PDE7B,PELP1,PHT…
H3K9me3 skeletal muscle myoblast	H3K9me3 skeletal muscle myoblast hg19	111	2000	0.0336435	1.31808	ENCODE Histone Modifications	ZNF331,RAB3C,FAAH,LY75,KLHL35,PKD2L2,CELSR3,CYP1B1,ZNF844,ZNF841,FAM81A,C3ORF14,EPHA4,ZNF284,SEMA6A,KCNH8,ZFP3,SEMA6D,CD180,EBF1,NEAT1,POU3F1,THNSL2,PYGO1,KCNQ1,S100A6,ZNF556,UTRN,ZNF433,TSPYL5,ZNF793,ZNF154,KCNE1,RNASEH2A,FOXG1,AK1,EIF5A2,BCL2L10,ARHGAP20,SCIN,NLRP6,WBP2NL,MAP7,HYI,NRBF2,CYP2J2,ST14,GLYATL1,YES1,NAPSB,ABCA3,VANGL1,HOOK1,TRMT12,LRRN1,HOXD3,ZNF257,GPR25,ONECUT2,MEOX2,HAPLN3,DNALI1…
H3K4me3 GM12875	H3K4me3 GM12875 hg19	111	2000	0.0327582	1.31808	ENCODE Histone Modifications	EPHB6,ZNF331,ZNF572,EPS8,NAGLU,FAM174B,KIF5A,CYP1B1,ZNF844,FAM53A,TMEM14A,SLC16A5,EPHA4,ACOT7,SEMA6A,RSAD2,EBF1,CNPY3,C9ORF64,CLPX,TXLNB,SCN8A,PLBD1,NHLRC1,PRR18,ZNF710,MAML3,ZNF154,KHDRBS3,DDX1,ANKRD11,UGT8,APOM,SCIN,B4GALNT1,ZNF787,CCDC141,WNT3,C16ORF54,NAPSB,IQSEC1,PLK2,B3GALT4,FOXN3,EIF2S2,MYO5C,ID3,ZNF257,ZNF134,BMPR1A,LRMP,HAPLN3,PIGV,VSIG10,PTPRG,ZC3H7B,SH3BGRL2,AOX1,CTSF,BBS5,PELP1,ZIK1,I…
H3K4me2 CD14-positive monocyte	H3K4me2 CD14-positive monocyte hg19	111	2000	0.0319182	1.31808	ENCODE Histone Modifications	EPHB6,ANKRD39,RAB3C,ZNF572,CELSR3,PAIP2B,RIMS3,CHCHD6,PSMD3,KIF5A,MPV17,CCDC92,FAM81A,TMEM14A,FAM24B,ESCO1,ZFP3,FBXO10,POLRMT,SLFN12,TIAM1,RAB30,ZNF677,ZNF433,GTSF1,BLK,TSTA3,ZNF396,AK1,DTX3,FAM83H,APOM,SCIN,HYI,CYTL1,ARSG,MYH10,ZNF300,ZNF782,CYP2J2,KL,ZNF660,FAM78B,CLEC17A,FUZ,PARP16,LRRC66,FAM90A1,UBXN10,ZNF813,TRMT12,SFXN1,IGSF9B,C8ORF31,ZNF257,ZNF134,ZNF491,AFF3,SIPA1L3,ANKRD9,AOX1,BBS5,RALGP…
H3K4me1 GM12878	H3K4me1 GM12878 hg19	111	2000	0.0311202	1.31808	ENCODE Histone Modifications	RAB3B,RAB3C,ZNF572,PDCD7,FBXO27,DGKA,GIMAP4,EPS8,RINL,NAGLU,PHLDA1,SOX5,ZNF287,ZNF284,RSAD2,FAM24B,SYTL1,CNPY3,VASH1,SLC9A2,TIAM1,C1ORF115,TXLNB,PRR19,ZSCAN23,NHLRC1,PRR18,MAML3,ACOT4,TSPYL5,ZNF793,ZNF396,KHDRBS2,RNASEH2A,NPR1,RASAL1,TIMM50,SBNO2,ARHGAP20,MAP7,B4GALNT1,PLEK2,ARSG,CYP2J2,PLK2,ABCA9,EXOC6B,CLEC17A,TNFRSF10A,ACSF2,BSPRY,ARHGAP23,C1ORF216,BMP3,BCL9,ZNF532,BCAR3,WDR49,VSIG10,DNALI1,AK…
H3K27me3 fibroblast of lung	H3K27me3 fibroblast of lung hg19	169	3052	0.00418949	1.31507	ENCODE Histone Modifications	EPHB6,RAB3C,EXOC3L2,FAAH,MT1M,LY75,KLHL35,CELSR1,MYLK3,CELSR3,ZNF80,RIMS3,KIF5A,CYP1B1,SOX8,HMCN1,TNS3,FAM81A,EPHA4,SEMA6A,RSAD2,SFMBT1,KCNH8,SFMBT2,SEMA6D,HLA-L,IL1R2,UNC5C,POU3F1,THNSL2,MOB3B,ATAD3C,SLC9A2,GPRIN3,TOM1L1,RBP7,TIAM1,ACAP1,SFRP2,C1ORF115,PRR18,RPP25,ACOT4,L3MBTL1,PARM1,NPR1,PDGFB,PLD5,LPL,PRKCZ,FAM149A,UGT8,SCIN,NLRP6,EPB41L1,WBP2NL,PLCG2,NPTX1,MSC,RNF175,WNT3,SLC19A1,EXPH5,MFAP3L…
H3K9me3 mammary epithelial cell	H3K9me3 mammary epithelial cell hg19	110	2000	0.0400596	1.3062	ENCODE Histone Modifications	ZNF331,ZNF572,FAAH,KLHL35,CELSR1,HOXA9,ZNF844,DLEU2,ZNF841,PHLDA1,ZFP37,C3ORF14,ZNF284,RSAD2,ZFP3,SEMA6D,ZFP2,NEAT1,OR10AD1,PYGO1,RBP7,DOK2,ZNF835,ZNF558,NHLRC1,ZNF677,ZNF556,ZNF433,CARD11,ZNF793,ZNF154,ZNF396,KHDRBS2,FOXG1,EIF5A2,RHOBTB2,NLRP6,EPB41L3,ZNF426,SFN,NRBF2,ZNF423,ZNF300,MFAP3L,YES1,NAPSB,FOXN3,VANGL1,DAB1,ZNF418,ZNF813,SFXN1,LRRN1,HOXD3,ZNF257,ZNF134,ZNF132,ZNF492,ZNF491,AFF3,DNALI1,…
H3K4me3 osteoblast	H3K4me3 osteoblast hg19	110	2000	0.0391491	1.3062	ENCODE Histone Modifications	ANKRD39,NAB1,ZBTB20,CELSR3,PAIP2B,RIMS3,CHCHD6,PSMD3,STK32C,SLC16A5,RSAD2,FAM24B,ZFP3,SYTL1,VASH1,POLRMT,HIC1,DISP1,SLFN12,SFRP1,C1ORF115,TXLNB,HMSD,ZNF835,NHLRC1,PRR18,PKP3,ZNF677,ZNF793,DTX3,FAM149A,CYB5R2,MBTD1,APOM,RIC8B,WBP2NL,HYI,SLC38A9,CYTL1,PLEK2,ZNF300,CYP2J2,ZNF660,GGT7,RAB27A,FUZ,PARP16,CDC6,FAM90A1,BMP3,PPFIBP2,DAB1,ZNF813,TRMT12,ZNF132,ZNF492,IL26,HP1BP3,ELFN2,PIGV,DNALI1,FCRLA,HHEX…
H3K4me1 mammary epithelial cell	H3K4me1 mammary epithelial cell hg19	110	2000	0.0382791	1.3062	ENCODE Histone Modifications	FBXO27,MT1M,CELSR3,RINL,FAM174B,CHCHD6,KIF5A,HMCN1,C3ORF14,ARL11,RSAD2,ZFP3,SYTL1,VASH1,POU3F1,C9ORF64,DISP1,SFRP2,KIAA1614,PRR19,KIF16B,SCN8A,HECW2,HMSD,PLBD1,NHLRC1,PRR18,PKP3,RPP25,ZNF433,ACOT4,AIRE,SMYD5,TWIST1,RASAL1,PCDH12,DTX3,TIMM50,SCIN,WBP2NL,PLCG2,MAP7,HYI,CYTL1,AMZ1,CYP2J2,ZNF660,GLYATL1,EXOC6B,IFI44,DCLK1,SULT1B1,C1ORF216,BMP3,PPFIBP2,LPAR5,ZNF132,TNFRSF13C,PIGV,DNALI1,SERPINA5,FCRLA…
H3K4me3 fibroblast of pedal digit skin	H3K4me3 fibroblast of pedal digit skin hg19	112	2043	0.0382016	1.30196	ENCODE Histone Modifications	RAB3B,RAB3C,PDCD7,ZBTB20,KLHL35,CHCHD6,RAVER2,HMCN1,RSAD2,MAP1S,HLA-L,CNPY3,RUNX3,CD2AP,GPRIN3,PYGO1,RBP7,KIAA1614,TXLNB,HECW2,HMSD,NHLRC1,PRR18,ZNF793,ZNF395,KHDRBS3,TMEM63A,NPR1,FOXG1,DDX1,ANKRD11,PDGFB,ABHD6,NMD3,MED12L,CYB5R2,UGT8,ARHGAP20,APOM,PACSIN2,MAP7,ARSG,ZNF787,ZNF660,RASL10B,SIAH1,PARP16,TRERF1,DCLK1,GULP1,C1ORF216,PLCXD3,PPFIBP2,NBEA,MYO5C,ID3,MAFK,BLMH,TGFBI,C8ORF31,TRMU,ZNF491,PHT…
GO:1901362	organic cyclic compound biosynthetic process	177	3230	2.24e-08	1.30142	GO Biological Process	ADCY6,AFF3,AGPAT4,AK1,ARNT2,ASCL1,BATF,CARD11,CDC5L,CDK4,CHD9,CRY1,CXXC5,CYB5R2,DDX1,DHCR24,DHRS11,DMRTA1,EBF1,ELF1,ELOVL5,FOS,FOXD1,FOXG1,FOXN3,FRYL,GATAD2A,GMEB2,GNPNAT1,HHEX,HIC1,HIVEP2,HLF,HOXC10,HOXD3,ID2,ID3,IER5,INSM1,KANK1,KANK2,KHDRBS2,KHDRBS3,KLF11,KLF7,L3MBTL1,L3MBTL4,LIMD1,LPIN2,MAFK,MAML3,MBTD1,MED1,MED12L,MEOX2,MIXL1,MSC,MYT1,NAB1,NKX3-1,NMNAT1,NPR1,NRBF2,OCA2,ONECUT2,PARP15,PARP16,…
H3K4me3 B cell	H3K4me3 B cell hg19	154	2843	0.0168185	1.28645	ENCODE Histone Modifications	EPHB6,TES,PDCD7,KLHL35,NAGLU,GRAP2,CHCHD6,FBRSL1,ZFP37,TMEM14A,XYLB,SLC16A5,ZNF165,ZNF284,RSAD2,MAP1S,KCNH8,STX7,CLPX,PDIA4,TXLNB,TBL1XR1,HMSD,S100A6,PRR18,TMEM63A,SMYD5,NPR1,DDX1,ANKRD11,AK1,ABHD6,MED12L,CYB5R2,UGT8,ARHGAP20,RIC8B,SCIN,BTBD3,MAP7,PLEK2,ZNF787,CCDC141,MYH10,ZNF660,SMAD4,GLYATL1,RASL10B,ABCA3,B3GALT4,IFI44,RAB27A,CLEC17A,FUZ,CDC6,ZNF35,EIF2S2,C12ORF77,ARHGAP24,FAM90A1,BMP3,CDK6,SE…
H3K4me3 endothelial cell of umbilical vein	H3K4me3 endothelial cell of umbilical vein hg19	187	3497	0.0095249	1.26997	ENCODE Histone Modifications	RAB3B,RAB3C,DGKD,PDCD7,MT1M,ZBTB20,KLHL35,CELSR1,IGF1R,RIMS3,NAGLU,RAVER2,KIF5A,FBRSL1,DLEU2,MPV17,HMCN1,IER5,STK32B,ZFP37,FAM81A,STK32C,SLC16A5,SOX5,EPHA4,MED1,ZNF165,SEMA6A,RSAD2,FAM24B,MAP1S,ZFP3,EBF1,POLRMT,C9ORF64,HIC1,SLFN12,PYGO1,TOM1L1,RBP7,TIAM1,HMSD,PLBD1,NHLRC1,ZNF677,RPP25,TSPYL5,ZNF793,RNASEH2A,TMEM63A,CTTNBP2,DDX1,HTRA3,ANKRD11,ABHD6,LPP,UGT8,ARHGAP20,APOM,RIC8B,SCIN,EPB41L3,WBP2NL,…
H3K4me3 CD14-positive monocyte	H3K4me3 CD14-positive monocyte hg19	194	3639	0.00887723	1.2661	ENCODE Histone Modifications	MT1M,RINL,CYP1B1,ZNF844,MPV17,HMCN1,XYLB,SOX5,MED1,ZNF165,ZNF284,RSAD2,MAP1S,EBF1,CD2AP,TIAM1,SFRP2,HMSD,ZSCAN23,GTSF1,TSPYL5,EXD3,PDGFB,TWIST1,UGT8,APOM,RIC8B,EPB41L3,PLEK2,SLC19A1,RAB27A,PARP16,CDC6,SULT1B1,ZNF813,ID3,SFXN1,IGSF9B,FBXL4,ZNF134,WDR49,TRMU,ZNF132,HIBADH,ZNF491,PIGV,SIPA1L3,HOXC10,ZCCHC14,SCML4,BBS5,RALGPS1,ZIK1,DENND2D,ZHX2,ELOVL5,SLC2A13,TIMM22,PROX1,ZNF57,MMP11,FJX1,VAMP3,KANK2…
H3K4me3 cardiac fibroblast	H3K4me3 cardiac fibroblast hg19	153	2902	0.0377941	1.25211	ENCODE Histone Modifications	RB1,FAAH,DGKD,PDCD7,ZBTB20,CELSR3,SLC8A1,IGF1R,RIMS3,NAGLU,CHCHD6,RAVER2,FBRSL1,STK32B,SOX5,EPHA4,ZNF165,SEMA6A,RSAD2,MAP1S,ZFP2,CNPY3,THNSL2,CLPX,CD2AP,SLC9A2,PYGO1,RBP7,TIAM1,KIAA1614,TXLNB,TBL1XR1,HECW2,HMSD,PLBD1,NHLRC1,RPP25,ALDH7A1,ZNF793,ZNF395,KHDRBS3,TMEM63A,NPR1,DDX1,PDGFB,TWIST1,ABHD6,DTX3,CYB5R2,ADAMTS15,UGT8,ARHGAP20,APOM,EPB41L3,MAP7,HYI,ARSG,ZNF787,CCDC141,RNF175,PAG1,ZBED4,ZNF782,…
GO:0044271	cellular nitrogen compound biosynthetic process	185	3528	1.74e-07	1.24535	GO Biological Process	ADCY6,AFF3,AGPAT4,AK1,ALDH7A1,ARNT2,ASCL1,B3GALT4,B4GALT6,BATF,CARD11,CDC5L,CDK4,CHD9,CHDH,CLN8,CRY1,CXXC5,DDX1,DEGS2,DMRTA1,EBF1,EEF2K,EIF5A2,ELF1,ELOVL5,FOS,FOXD1,FOXG1,FOXN3,FRYL,GATAD2A,GGT7,GMEB2,GNPNAT1,HHEX,HIC1,HIVEP2,HLF,HOXC10,HOXD3,ID2,ID3,IER5,INSM1,KANK1,KANK2,KHDRBS2,KHDRBS3,KLF11,KLF7,L3MBTL1,L3MBTL4,LIMD1,LPIN2,MAFK,MAML3,MBTD1,MED1,MED12L,MEOX2,MIXL1,MSC,MYT1,NAB1,NKX3-1,NMNAT1,N…
GO:0035556	intracellular signal transduction	80	1528	0.0103	1.24341	GO Biological Process	ADCY6,ADRA2B,ADRB2,AEN,AKAP11,AMOTL1,BATF,BCAR3,BCL2L10,BLK,BNIP3,CA8,CARD11,CDC42BPB,CDC5L,CELSR1,CLNK,CLU,DAB1,DCLK1,DGKA,DGKD,DHCR24,DNMBP,DOK2,EPS8,EPS8L2,HIC1,HUNK,IGF1R,KCNH8,KL,KSR2,LRRK1,LRRK2,MAPK15,MAPK6,MCF2L,MED1,MYLK3,NKX3-1,NPR1,OTULIN,PAG1,PAK2,PIK3CA,PITPNM2,PLCG2,PLEK2,PLEKHA1,PLK2,POU4F1,PPM1L,PRKAA2,PRKCZ,RALGPS1,RALGPS2,RAPGEF5,RASAL1,RB1,RCAN3,RHOBTB2,S1PR4,SFN,SGPP1,SH2B3,SH…
GO:0006355	regulation of transcription, DNA-templated	191	3661	1.41e-07	1.23903	GO Biological Process	ADRB2,AFF3,AIM2,ARNT2,ASCL1,BASP1,BATF,BCL9,BMP3,BMP7,BMP8B,CARD11,CDC5L,CDC6,CHD9,CLU,CRY1,CRYM,CXXC5,DDX1,DMRTA1,EBF1,ELF1,FOS,FOXD1,FOXG1,FOXN3,FRK,FRYL,GATAD2A,GMEB2,HHEX,HIC1,HIVEP2,HLF,HOXC10,HOXD3,HP1BP3,HTRA3,ID2,ID3,IER5,IL10,IL18RAP,IMPACT,INSM1,KANK1,KANK2,KHDRBS2,KHDRBS3,KLF11,KLF7,L3MBTL1,L3MBTL4,LIMD1,LPIN2,MAFK,MAML3,MBTD1,MED1,MED12L,MEOX2,MIXL1,MSC,MYT1,NAB1,NKX3-1,NRBF2,NUMA1,ON…
GO:2001141	regulation of RNA biosynthetic process	192	3691	1.42e-07	1.23539	GO Biological Process	ADRB2,AFF3,AIM2,ARNT2,ASCL1,BASP1,BATF,BCL9,BMP3,BMP7,BMP8B,CARD11,CDC5L,CDC6,CHD9,CLU,CRY1,CRYM,CXXC5,DDX1,DMRTA1,EBF1,ELF1,FOS,FOXD1,FOXG1,FOXN3,FRK,FRYL,GATAD2A,GMEB2,HHEX,HIC1,HIVEP2,HLF,HOXC10,HOXD3,HP1BP3,HTRA3,ID2,ID3,IER5,IL10,IL18RAP,IMPACT,INSM1,KANK1,KANK2,KHDRBS2,KHDRBS3,KLF11,KLF7,L3MBTL1,L3MBTL4,LIMD1,LPIN2,MAFK,MAML3,MBTD1,MED1,MED12L,MEOX2,MIXL1,MSC,MYT1,NAB1,NKX3-1,NMD3,NRBF2,NUM…
GO:0016070	RNA metabolic process	177	3430	1.04e-06	1.22554	GO Biological Process	AFF3,ALKBH3,ARNT2,ASCL1,BATF,BCDIN3D,C9orf64,CDC5L,CDK4,CHD9,CRY1,CXXC5,DDX1,DDX43,DMRTA1,EBF1,ELF1,FOS,FOXD1,FOXG1,FOXN3,FRYL,GATAD2A,GMEB2,HHEX,HIC1,HIVEP2,HLF,HOXC10,HOXD3,ID2,ID3,IER5,INSM1,KANK1,KANK2,KHDRBS2,KHDRBS3,KLF11,KLF7,L3MBTL1,L3MBTL4,LIMD1,LPIN2,MAFK,MAML3,MBTD1,MED1,MED12L,MEOX2,MIXL1,MSC,MYT1,NAB1,NKX3-1,NRBF2,NSUN6,ONECUT2,PARP15,PATL2,PAX9,PCGF3,PDCD7,PELP1,PHTF1,PNN,POU4F1,PRK…
GO:0051252	regulation of RNA metabolic process	196	3890	7.53e-07	1.19661	GO Biological Process	ADRB2,AFF3,AIM2,ARNT2,ASCL1,AXIN2,BASP1,BATF,BCDIN3D,BCL9,BMP3,BMP7,BMP8B,CARD11,CDC5L,CDC6,CHD9,CLU,CRY1,CRYM,CXXC5,DDX1,DMRTA1,EBF1,ELF1,FOS,FOXD1,FOXG1,FOXN3,FRK,FRYL,GATAD2A,GMEB2,HHEX,HIC1,HIVEP2,HLF,HOXC10,HOXD3,HP1BP3,HTRA3,ID2,ID3,IER5,IL10,IL18RAP,IMPACT,INSM1,KANK1,KANK2,KHDRBS2,KHDRBS3,KLF11,KLF7,L3MBTL1,L3MBTL4,LIMD1,LPIN2,MAFK,MAML3,MBTD1,MED1,MED12L,MEOX2,MIXL1,MSC,MYT1,NAB1,NKX3-1,…
GO:0009059	macromolecule biosynthetic process	179	3576	5.35e-06	1.18878	GO Biological Process	AFF3,ARNT2,ASCL1,B3GALT4,B4GALT6,BATF,CDC5L,CDC6,CDK4,CHD9,CHST6,CRY1,CXXC5,DDX1,DMRTA1,EBF1,EEF2K,EIF5A2,ELF1,FMOD,FOS,FOXD1,FOXG1,FOXN3,FRYL,GALNT11,GATAD2A,GCNT2,GCNT3,GMEB2,HHEX,HIC1,HIVEP2,HLF,HOXC10,HOXD3,HS3ST1,ID2,ID3,IER5,IL10,INSM1,KANK1,KANK2,KCNE1,KHDRBS2,KHDRBS3,KLF11,KLF7,L3MBTL1,L3MBTL4,LIMD1,LPIN2,MAFK,MAML3,MBTD1,MED1,MED12L,MEOX2,MIXL1,MSC,MYT1,NAB1,NHLRC1,NKX3-1,NRBF2,ONECUT2,P…
GO:2000112	regulation of cellular macromolecule biosynthetic process	202	4050	7.71e-07	1.18452	GO Biological Process	ADRB2,AFF3,AIM2,ARNT2,ASCL1,BASP1,BATF,BCL9,BMP3,BMP7,BMP8B,C8orf88,CARD11,CDC5L,CDC6,CDK4,CHD9,CLU,CRY1,CRYM,CXXC5,DDX1,DMRTA1,EBF1,EIF5A2,ELF1,ESCO1,FOS,FOXD1,FOXG1,FOXN3,FRK,FRYL,GATAD2A,GMEB2,HHEX,HIC1,HIVEP2,HLF,HOXC10,HOXD3,HP1BP3,HTRA3,ID2,ID3,IER5,IL10,IL18RAP,IMPACT,INSM1,KANK1,KANK2,KHDRBS2,KHDRBS3,KLF11,KLF7,KLHL25,L3MBTL1,L3MBTL4,LIMD1,LPIN2,MAFK,MAML3,MAPK15,MBTD1,MED1,MED12L,MEOX2,M…
GO:0003676	nucleic acid binding	166	3332	1.53e-05	1.18318	GO Molecular Function	AEN,AFF3,AIM2,ARNT2,ASCL1,BASP1,BATF,CDC5L,CHD9,CRY1,CXXC4,CXXC5,DDX1,DDX43,DMRTA1,EBF1,EEF2K,EIF5A2,ELF1,FOS,FOXD1,FOXG1,FOXN3,GATAD2A,GMEB2,HHEX,HIC1,HIVEP2,HLF,HOXC10,HOXD3,HP1BP3,INSM1,KHDRBS2,KHDRBS3,KLF11,KLF7,MAFK,MAP1S,MED1,MEOX2,MGMT,MIXL1,MSC,MYH10,MYT1,NEIL3,NKX3-1,NSUN6,NSUN7,ONECUT2,PAIP2B,PATL2,PAX9,PHTF1,PNN,POU4F1,PROX1,RAD54B,RARG,RAVER2,RB1,RBM11,RCAN3,RNASEH2A,SATB2,SMAD4,SOX8,…
GO:0010556	regulation of macromolecule biosynthetic process	206	4143	7.53e-07	1.18086	GO Biological Process	ADRB2,AFF3,AIM2,ARNT2,ASCL1,BASP1,BATF,BCL9,BMP3,BMP7,BMP8B,C8orf88,CARD11,CDC5L,CDC6,CDK4,CHD9,CLU,CRY1,CRYM,CXXC5,DDX1,DMRTA1,EBF1,EIF5A2,ELF1,ESCO1,FCER2,FOS,FOXD1,FOXG1,FOXN3,FRK,FRYL,GATAD2A,GMEB2,HHEX,HIC1,HIVEP2,HLF,HOXC10,HOXD3,HP1BP3,HTRA3,ID2,ID3,IER5,IL10,IL18RAP,IMPACT,INSM1,KANK1,KANK2,KHDRBS2,KHDRBS3,KLF11,KLF7,KLHL25,L3MBTL1,L3MBTL4,LIMD1,LPIN2,LRRK2,MAFK,MAML3,MAPK15,MBTD1,MED1,ME…
GO:0034645	cellular macromolecule biosynthetic process	174	3518	1.83e-05	1.17463	GO Biological Process	AFF3,ARNT2,ASCL1,B3GALT4,B4GALT6,BATF,CDC5L,CDC6,CDK4,CHD9,CRY1,CXXC5,DDX1,DMRTA1,EBF1,EEF2K,EIF5A2,ELF1,FOS,FOXD1,FOXG1,FOXN3,FRYL,GALNT11,GATAD2A,GCNT2,GCNT3,GMEB2,HHEX,HIC1,HIVEP2,HLF,HOXC10,HOXD3,ID2,ID3,IER5,INSM1,KANK1,KANK2,KCNE1,KHDRBS2,KHDRBS3,KLF11,KLF7,L3MBTL1,L3MBTL4,LIMD1,LPIN2,MAFK,MAML3,MBTD1,MED1,MED12L,MEOX2,MIXL1,MSC,MYT1,NAB1,NHLRC1,NKX3-1,NRBF2,ONECUT2,PARP15,PAX9,PCGF3,PELP1,…
GO:0019219	regulation of nucleobase-containing compound metabolic process	202	4133	3.2e-06	1.16074	GO Biological Process	ADRB2,AFF3,AIM2,ARNT2,ASCL1,AXIN2,BASP1,BATF,BCDIN3D,BCL9,BMP3,BMP7,BMP8B,CARD11,CDC5L,CDC6,CHD9,CLU,CRY1,CRYM,CXXC5,DDX1,DMRTA1,EBF1,ELF1,ESCO1,FAM168A,FOS,FOXD1,FOXG1,FOXN3,FRK,FRYL,GATAD2A,GMEB2,HHEX,HIC1,HIVEP2,HLF,HOXC10,HOXD3,HP1BP3,HTRA3,ID2,ID3,IER5,IL10,IL18RAP,IMPACT,INSM1,KANK1,KANK2,KHDRBS2,KHDRBS3,KLF11,KLF7,L3MBTL1,L3MBTL4,LIMD1,LPIN2,MAFK,MAML3,MAPK15,MBTD1,MED1,MED12L,MEOX2,MGMT,M…
GO:0009889	regulation of biosynthetic process	210	4337	3.19e-06	1.14995	GO Biological Process	ABHD6,ADRB2,AFF3,AIM2,APOC2,ARNT2,ASCL1,BASP1,BATF,BCL9,BMP3,BMP7,BMP8B,C8orf88,CARD11,CDC5L,CDC6,CDK4,CHD9,CLU,CRY1,CRYM,CXXC5,DDX1,DMRTA1,EBF1,EIF5A2,ELF1,ELOVL5,ESCO1,FCER2,FOS,FOXD1,FOXG1,FOXN3,FRK,FRYL,GATAD2A,GMEB2,HHEX,HIC1,HIVEP2,HLF,HOXC10,HOXD3,HP1BP3,HTRA3,ID2,ID3,IER5,IL10,IL18RAP,IMPACT,INSM1,KANK1,KANK2,KHDRBS2,KHDRBS3,KLF11,KLF7,KLHL25,L3MBTL1,L3MBTL4,LIMD1,LPIN2,LRRK2,MAFK,MAML3,M…
GO:0031326	regulation of cellular biosynthetic process	206	4266	5.17e-06	1.14682	GO Biological Process	ADRB2,AFF3,AIM2,APOC2,ARNT2,ASCL1,BASP1,BATF,BCL9,BMP3,BMP7,BMP8B,C8orf88,CARD11,CDC5L,CDC6,CDK4,CHD9,CLU,CRY1,CRYM,CXXC5,DDX1,DMRTA1,EBF1,EIF5A2,ELF1,ELOVL5,ESCO1,FOS,FOXD1,FOXG1,FOXN3,FRK,FRYL,GATAD2A,GMEB2,HHEX,HIC1,HIVEP2,HLF,HOXC10,HOXD3,HP1BP3,HTRA3,ID2,ID3,IER5,IL10,IL18RAP,IMPACT,INSM1,KANK1,KANK2,KHDRBS2,KHDRBS3,KLF11,KLF7,KLHL25,L3MBTL1,L3MBTL4,LIMD1,LPIN2,MAFK,MAML3,MAPK15,MBTD1,MED1,M…
GO:1901576	organic substance biosynthetic process	222	4656	3.2e-06	1.13237	GO Biological Process	ADCY6,AFF3,AGPAT4,AK1,ALDH3B1,ALDH7A1,ALOX5,ALOX5AP,ARNT2,ASCL1,B3GALT4,B4GALT6,BATF,CARD11,CDC5L,CDC6,CDK4,CHD9,CHDH,CHST6,CLN8,CRY1,CXXC5,CYB5R2,DDX1,DEGS2,DGKA,DHCR24,DHRS11,DMRTA1,EBF1,EEF2K,EIF5A2,ELF1,ELOVL4,ELOVL5,ETNK2,FAR2,FMOD,FOS,FOXD1,FOXG1,FOXN3,FRYL,GALNT11,GATAD2A,GCNT2,GCNT3,GGT7,GLS2,GMEB2,GNPNAT1,HHEX,HIC1,HIVEP2,HLF,HOXC10,HOXD3,HS3ST1,ID2,ID3,IER5,IL10,INSM1,KANK1,KANK2,KCNE1,…
GO:0010468	regulation of gene expression	216	4533	5.17e-06	1.13166	GO Biological Process	ADRB2,AFF3,AIM2,ARNT2,ASCL1,AXIN2,BASP1,BATF,BCDIN3D,BCL9,BMP3,BMP7,BMP8B,C8orf88,CARD11,CDC5L,CDC6,CDK4,CDK6,CHD9,CLU,CRY1,CRYM,CXXC5,DDX1,DMRTA1,EBF1,EIF5A2,ELF1,FERMT1,FOS,FOXD1,FOXG1,FOXN3,FRK,FRYL,GATAD2A,GCNT2,GMEB2,HHEX,HIC1,HIVEP2,HLF,HOXC10,HOXD3,HP1BP3,HTRA3,ID2,ID3,IER5,IL10,IL18RAP,IMPACT,INSM1,KANK1,KANK2,KCNQ1,KHDRBS2,KHDRBS3,KLF11,KLF7,KLHL25,L3MBTL1,L3MBTL4,LIMD1,LPIN2,LRRK2,MAFK,…
GO:0046872	metal ion binding	193	4087	3.77e-05	1.1215	GO Molecular Function	ACAP1,ADAMTS15,ADCY6,ADPRHL1,ALKBH3,ALOX5,ANKIB1,AOX1,ARSG,ATP13A3,ATP9B,B4GALT6,BAIAP3,BRD1,BSPRY,CA8,CDC42BPB,CELSR1,CLEC17A,CLPX,CTDSP2,CXXC4,CXXC5,CYP2J2,DGKA,DGKD,DMRTA1,DPEP2,DTX3,EBF1,EEF2K,ESCO1,FCER2,GALNT11,GATAD2A,GMEB2,GTSF1,HIC1,HIVEP2,INSM1,KCND2,KLF11,KLF7,KSR2,L3MBTL1,L3MBTL4,LIMD1,LPP,LRRK1,MBTD1,MGMT,MICU3,MMP11,MYT1,NEIL3,NEK5,NHLRC1,NINL,NPTX1,P2RX1,PCGF3,PDE7B,PDLIM1,PDLIM2,P…
GO:0010467	gene expression	176	3733	0.00026	1.1197	GO Biological Process	AFF3,ARNT2,ASCL1,BATF,C9orf64,CDC5L,CDK4,CHD9,CRY1,CXXC5,DDX1,DHCR24,DISP1,DMRTA1,EBF1,EEF2K,EIF5A2,ELF1,FOS,FOXD1,FOXG1,FOXN3,FRYL,GATAD2A,GMEB2,HHEX,HIC1,HIVEP2,HLF,HOXC10,HOXD3,ID2,ID3,IER5,IMMP2L,INSM1,KANK1,KANK2,KHDRBS2,KHDRBS3,KLF11,KLF7,L3MBTL1,L3MBTL4,LIMD1,LPIN2,MAFK,MAML3,MBTD1,MED1,MED12L,MEOX2,MIXL1,MSC,MYT1,NAB1,NKX3-1,NRBF2,NSUN6,ONECUT2,PARP15,PAX9,PCGF3,PDCD7,PELP1,PHTF1,PNN,POU4…
GO:0044249	cellular biosynthetic process	215	4567	1.32e-05	1.11803	GO Biological Process	ADCY6,AFF3,AGPAT4,AK1,ALDH3B1,ALDH7A1,ALOX5,ALOX5AP,ARNT2,ASCL1,B3GALT4,B4GALT6,BATF,CARD11,CDC5L,CDC6,CDK4,CHD9,CHDH,CHST6,CLN8,CRY1,CXXC5,DDX1,DEGS2,DGKA,DHRS11,DMRTA1,EBF1,EEF2K,EIF5A2,ELF1,ELOVL4,ELOVL5,ETNK2,FMOD,FOS,FOXD1,FOXG1,FOXN3,FRYL,GALNT11,GATAD2A,GCNT2,GCNT3,GGT7,GLS2,GMEB2,GNPNAT1,HHEX,HIC1,HIVEP2,HLF,HOXC10,HOXD3,ID2,ID3,IER5,INSM1,KANK1,KANK2,KCNE1,KHDRBS2,KHDRBS3,KL,KLF11,KLF7,L…
GO:0090304	nucleic acid metabolic process	185	3941	0.00017	1.11484	GO Biological Process	AEN,AFF3,ALKBH3,ARNT2,ASCL1,AXIN2,BATF,BCDIN3D,C9orf64,CDC5L,CDC6,CDK4,CEP164,CHD9,CRY1,CXXC5,DDX1,DDX43,DMRTA1,EBF1,ELF1,FOS,FOXD1,FOXG1,FOXN3,FRYL,GATAD2A,GMEB2,HHEX,HIC1,HIVEP2,HLF,HOXC10,HOXD3,ID2,ID3,IER5,INSM1,KANK1,KANK2,KHDRBS2,KHDRBS3,KLF11,KLF7,L3MBTL1,L3MBTL4,LIMD1,LPIN2,MAFK,MAML3,MBTD1,MED1,MED12L,MEOX2,MGMT,MIXL1,MSC,MYT1,NAB1,NEIL3,NKX3-1,NRBF2,NSUN6,ONECUT2,PARP15,PATL2,PAX9,PCGF3…
GO:0043169	cation binding	195	4170	5.68e-05	1.11057	GO Molecular Function	ACAP1,ADAMTS15,ADCY6,ADPRHL1,ALKBH3,ALOX5,ANKIB1,AOX1,ARSG,ATP13A3,ATP9B,B4GALT6,BAIAP3,BRD1,BSPRY,CA8,CDC42BPB,CELSR1,CLEC17A,CLPX,CTDSP2,CXXC4,CXXC5,CYP2J2,DGKA,DGKD,DMRTA1,DPEP2,DTX3,EBF1,EEF2K,ESCO1,FCER2,GALNT11,GATAD2A,GMEB2,GTSF1,HIC1,HIVEP2,INSM1,KCND2,KLF11,KLF7,KSR2,L3MBTL1,L3MBTL4,LIMD1,LPP,LRRK1,MBTD1,MGMT,MICU3,MMP11,MYT1,NEIL3,NEK5,NHLRC1,NINL,NPTX1,P2RX1,PCGF3,PDE7B,PDLIM1,PDLIM2,P…
GO:0097159	organic cyclic compound binding	251	5382	1.01e-06	1.10759	GO Molecular Function	ABCA5,ABCA9,ABCB1,ACSF2,ADCY6,ADRA2B,ADRB2,AEN,AFF3,AIM2,AK1,AOX1,ARL11,ARNT2,ASCL1,ATAD3C,ATP13A3,ATP9B,BASP1,BATF,BLK,CDC42BPB,CDC5L,CDC6,CDK4,CDK6,CHD9,CHDH,CLPX,CRY1,CRYM,CXXC4,CXXC5,CYP2J2,DCLK1,DDX1,DDX43,DGKA,DGKD,DHCR24,DHRS11,DMRTA1,EBF1,EEF2K,EIF5A2,ELF1,ETNK2,FOS,FOXD1,FOXG1,FOXN3,FRK,GATAD2A,GMEB2,HHEX,HIBADH,HIC1,HIVEP2,HLF,HOXC10,HOXD3,HP1BP3,HUNK,ID3,IGF1R,INSM1,KHDRBS2,KHDRBS3,KIF…
GO:1901363	heterocyclic compound binding	247	5305	1.37e-06	1.10576	GO Molecular Function	ABCA5,ABCA9,ABCB1,ACSF2,ADCY6,AEN,AFF3,AIM2,AK1,AOX1,ARL11,ARNT2,ASCL1,ATAD3C,ATP13A3,ATP9B,BASP1,BATF,BLK,CDC42BPB,CDC5L,CDC6,CDK4,CDK6,CHD9,CHDH,CLPX,CRY1,CRYM,CXXC4,CXXC5,CYP2J2,DCLK1,DDX1,DDX43,DGKA,DGKD,DHCR24,DHRS11,DMRTA1,EBF1,EEF2K,EIF5A2,ELF1,ETNK2,FOS,FOXD1,FOXG1,FOXN3,FRK,GATAD2A,GMEB2,HHEX,HIBADH,HIC1,HIVEP2,HLF,HOXC10,HOXD3,HP1BP3,HUNK,ID3,IGF1R,INSM1,KHDRBS2,KHDRBS3,KIF16B,KIF5A,KIF…
GO:0043167	ion binding	275	6066	1.37e-06	1.07666	GO Molecular Function	ABCA5,ABCA9,ABCB1,ACAP1,ACSF2,ADAMTS15,ADCY6,ADPRHL1,AK1,ALKBH3,ALOX5,ALOX5AP,ANKIB1,AOX1,APOM,ARL11,ARSG,ATAD3C,ATP13A3,ATP9B,B4GALT6,BAIAP3,BBS5,BLK,BMP7,BRD1,BSPRY,CA8,CDC42BPB,CDC6,CDK4,CDK6,CELSR1,CHD9,CHDH,CLEC17A,CLPX,CTDSP2,CXXC4,CXXC5,CYP2J2,DAPP1,DCLK1,DDX1,DDX43,DGKA,DGKD,DHCR24,DMRTA1,DPEP2,DTX3,EBF1,EEF2K,ESCO1,ETNK2,FCER2,FRK,GALNT11,GATAD2A,GMEB2,GTSF1,HIC1,HIVEP2,HUNK,ID3,IGF1R,IN…
GO:0006139	nucleobase-containing compound metabolic process	206	4551	0.00036	1.075	GO Biological Process	ACOT4,ACSF2,ADCY6,AEN,AFF3,AGPAT4,AK1,ALKBH3,AOX1,ARNT2,ASCL1,AXIN2,BATF,BCDIN3D,C9orf64,CARD11,CDC5L,CDC6,CDK4,CEP164,CHD9,CLPX,CRY1,CXXC5,DDX1,DDX43,DMRTA1,EBF1,ELF1,ELOVL5,FAR2,FOS,FOXD1,FOXG1,FOXN3,FRYL,GATAD2A,GMEB2,GNPNAT1,HHEX,HIC1,HIVEP2,HLF,HOXC10,HOXD3,ID2,ID3,IER5,INSM1,KANK1,KANK2,KCNQ1,KHDRBS2,KHDRBS3,KLF11,KLF7,L3MBTL1,L3MBTL4,LIMD1,LPIN2,LRRK2,MAFK,MAML3,MBTD1,MED1,MED12L,MEOX2,MGM…
GO:0060255	regulation of macromolecule metabolic process	273	6072	5.17e-06	1.06777	GO Biological Process	ADRA2B,ADRB2,AFF3,AIM2,ANKIB1,ARNT2,ASCL1,AXIN2,BASP1,BATF,BCAR3,BCDIN3D,BCL2L10,BCL9,BMP3,BMP7,BMP8B,BTBD3,C8orf88,CARD11,CCNY,CDC5L,CDC6,CDK4,CDK6,CHD9,CLN8,CLPX,CLU,CRY1,CRYM,CSTA,CTDSP2,CXXC5,DAB1,DCUN1D3,DDX1,DHCR24,DMRTA1,DUSP14,EBF1,EEF2K,EIF5A2,ELF1,ESCO1,FAM168A,FAM83D,FCER2,FERMT1,FOS,FOXD1,FOXG1,FOXN3,FRK,FRYL,GATAD2A,GCNT2,GMEB2,HHEX,HIC1,HIVEP2,HLF,HOXC10,HOXD3,HP1BP3,HTRA3,ID2,ID3,I…
GO:0051171	regulation of nitrogen compound metabolic process	260	5827	2.37e-05	1.05968	GO Biological Process	ADRA2B,ADRB2,AFF3,AIM2,ANKIB1,ARNT2,ASCL1,AXIN2,BASP1,BATF,BCAR3,BCDIN3D,BCL2L10,BCL9,BMP3,BMP7,BMP8B,BTBD3,C8orf88,CARD11,CCNY,CDC5L,CDC6,CDK4,CDK6,CHD9,CLN8,CLPX,CLU,CRY1,CRYM,CSTA,CTDSP2,CXXC5,DAB1,DCUN1D3,DDX1,DHCR24,DMRTA1,DUSP14,EBF1,EEF2K,EIF5A2,ELF1,ESCO1,FAM168A,FAM83D,FOS,FOXD1,FOXG1,FOXN3,FRK,FRYL,GATAD2A,GCNT2,GMEB2,HHEX,HIC1,HIVEP2,HLF,HOXC10,HOXD3,HP1BP3,HTRA3,ID2,ID3,IER5,IGF1R,IL1…
GO:0031323	regulation of cellular metabolic process	270	6082	1.83e-05	1.0543	GO Biological Process	ADRA2B,ADRB2,AFF3,AIM2,ANKIB1,APOC2,ARNT2,ASCL1,ATP6V1E2,AXIN2,BASP1,BATF,BCAR3,BCDIN3D,BCL2L10,BCL9,BMP3,BMP7,BMP8B,BNIP3,C8orf88,CARD11,CCNY,CDC5L,CDC6,CDK4,CDK6,CHD9,CLN8,CLPX,CLU,CRY1,CRYM,CSTA,CTDSP2,CXXC5,DAB1,DCUN1D3,DDX1,DHCR24,DMRTA1,DUSP14,EBF1,EEF2K,EIF5A2,ELF1,ELOVL5,ESCO1,FAM168A,FAM83D,FOS,FOXD1,FOXG1,FOXN3,FRK,FRYL,GATAD2A,GCNT2,GMEB2,HHEX,HIC1,HIVEP2,HLF,HOXC10,HOXD3,HP1BP3,HTRA3,…
GO:0006725	cellular aromatic compound metabolic process	210	4754	0.0013	1.04908	GO Biological Process	ACOT4,ACSF2,ADCY6,AEN,AFF3,AGPAT4,AK1,ALKBH3,AOX1,ARNT2,ASCL1,AXIN2,BATF,BCDIN3D,C9orf64,CARD11,CDC5L,CDC6,CDK4,CEP164,CHD9,CLPX,CRY1,CRYM,CXXC5,DDX1,DDX43,DMRTA1,EBF1,ELF1,ELOVL5,FAR2,FOS,FOXD1,FOXG1,FOXN3,FRYL,GATAD2A,GMEB2,GNPNAT1,HHEX,HIC1,HIVEP2,HLF,HOXC10,HOXD3,ID2,ID3,IER5,INSM1,KANK1,KANK2,KCNQ1,KHDRBS2,KHDRBS3,KLF11,KLF7,L3MBTL1,L3MBTL4,LIMD1,LPIN2,LRRK2,MAFK,MAML3,MBTD1,MED1,MED12L,MEOX…
GO:0080090	regulation of primary metabolic process	264	5982	4.5e-05	1.04811	GO Biological Process	ABHD6,ADRA2B,ADRB2,AFF3,AIM2,ANKIB1,APOC2,ARNT2,ASCL1,AXIN2,BASP1,BATF,BCAR3,BCDIN3D,BCL2L10,BCL9,BMP3,BMP7,BMP8B,BTBD3,C8orf88,CARD11,CCNY,CDC5L,CDC6,CDK4,CDK6,CHD9,CLN8,CLPX,CLU,CRY1,CRYM,CSTA,CTDSP2,CXXC5,DAB1,DCUN1D3,DDX1,DHCR24,DMRTA1,DUSP14,EBF1,EEF2K,EIF5A2,ELF1,ELOVL5,ESCO1,FAM168A,FAM83D,FOS,FOXD1,FOXG1,FOXN3,FRK,FRYL,GATAD2A,GCNT2,GMEB2,HHEX,HIC1,HIVEP2,HLF,HOXC10,HOXD3,HP1BP3,HTRA3,ID2…
GO:0046483	heterocycle metabolic process	207	4716	0.0023	1.04242	GO Biological Process	ACOT4,ACSF2,ADCY6,AEN,AFF3,AGPAT4,AK1,ALKBH3,AOX1,ARNT2,ASCL1,AXIN2,BATF,BCDIN3D,C9orf64,CARD11,CDC5L,CDC6,CDK4,CEP164,CHD9,CLPX,CRY1,CXXC5,DDX1,DDX43,DMRTA1,EBF1,ELF1,ELOVL5,FAR2,FOS,FOXD1,FOXG1,FOXN3,FRYL,GATAD2A,GMEB2,GNPNAT1,HHEX,HIC1,HIVEP2,HLF,HOXC10,HOXD3,ID2,ID3,IER5,INSM1,KANK1,KANK2,KCNQ1,KHDRBS2,KHDRBS3,KLF11,KLF7,L3MBTL1,L3MBTL4,LIMD1,LPIN2,LRRK2,MAFK,MAML3,MBTD1,MED1,MED12L,MEOX2,MGM…
GO:0019222	regulation of metabolic process	283	6516	4.66e-05	1.03146	GO Biological Process	ABHD6,ADRA2B,ADRB2,AFF3,AIM2,ANKIB1,APOC2,ARNT2,ASCL1,ATP6V1E2,AXIN2,BASP1,BATF,BCAR3,BCDIN3D,BCL2L10,BCL9,BMP3,BMP7,BMP8B,BNIP3,BTBD3,C8orf88,CARD11,CCNY,CDC5L,CDC6,CDK4,CDK6,CHD9,CLN8,CLPX,CLU,CNR2,CRY1,CRYM,CSTA,CTDSP2,CXXC5,DAB1,DCUN1D3,DDX1,DHCR24,DMRTA1,DUSP14,EBF1,EEF2K,EIF5A2,ELF1,ELOVL5,ESCO1,FAM168A,FAM83D,FCER2,FERMT1,FOS,FOXD1,FOXG1,FOXN3,FRK,FRYL,GATAD2A,GCNT2,GMEB2,HHEX,HIC1,HIVEP2,…
GO:0044260	cellular macromolecule metabolic process	278	6413	7.48e-05	1.02951	GO Biological Process	ADPRHL1,ADRB2,AFF3,ALKBH3,ANKIB1,ANKRD9,ARNT2,ASCL1,AXIN2,B3GALT4,B4GALT6,BATF,BCDIN3D,BLK,BLMH,BNIP3,BRD1,BTBD3,CD2AP,CD9,CDC42BPB,CDC5L,CDC6,CDK4,CDK6,CEP164,CHD9,CLPX,CRY1,CSTA,CTDSP2,CTSF,CXXC5,DAPP1,DCLK1,DCUN1D3,DDX1,DMRTA1,DTX3,DUSP14,DUSP23,EBF1,EEF2K,EIF5A2,ELF1,ESCO1,FBXL4,FBXO10,FBXO27,FOS,FOXD1,FOXG1,FOXN3,FRK,FRYL,GALNT11,GATAD2A,GCNT2,GCNT3,GMEB2,HHEX,HIC1,HIVEP2,HLF,HOXC10,HOXD3,HU…
GO:1901360	organic cyclic compound metabolic process	215	4963	0.0032	1.02883	GO Biological Process	ACOT4,ACSF2,ADCY6,AEN,AFF3,AGPAT4,AK1,ALKBH3,AOX1,ARNT2,ASCL1,AXIN2,BATF,BCDIN3D,C9orf64,CARD11,CDC5L,CDC6,CDK4,CEP164,CHD9,CLN8,CLPX,CRY1,CRYM,CXXC5,CYB5R2,DDX1,DDX43,DHCR24,DHRS11,DMRTA1,EBF1,ELF1,ELOVL5,FAR2,FOS,FOXD1,FOXG1,FOXN3,FRYL,GATAD2A,GMEB2,GNPNAT1,HHEX,HIC1,HIVEP2,HLF,HOXC10,HOXD3,ID2,ID3,IER5,INSM1,KANK1,KANK2,KCNQ1,KHDRBS2,KHDRBS3,KLF11,KLF7,L3MBTL1,L3MBTL4,LIMD1,LPIN2,LRRK2,MAFK,MA…
GO:0034641	cellular nitrogen compound metabolic process	221	5126	0.0032	1.02391	GO Biological Process	ACOT4,ACSF2,ADCY6,AEN,AFF3,AGPAT4,AK1,ALDH7A1,ALKBH3,AOX1,ARNT2,ASCL1,AXIN2,B3GALT4,B4GALT6,BATF,BCDIN3D,C9orf64,CARD11,CDC5L,CDC6,CDK4,CEP164,CHD9,CHDH,CLN8,CLPX,CLU,CRY1,CXXC5,DDX1,DDX43,DEGS2,DMRTA1,EBF1,EEF2K,EIF5A2,ELF1,ELOVL5,FAR2,FOS,FOXD1,FOXG1,FOXN3,FRYL,GATAD2A,GGT7,GMEB2,GNPNAT1,HHEX,HIC1,HIVEP2,HLF,HOXC10,HOXD3,ID2,ID3,IER5,IMMP2L,INSM1,KANK1,KANK2,KCNQ1,KHDRBS2,KHDRBS3,KLF11,KLF7,L3M…
GO:0050794	regulation of cellular process	440	10484	1.05e-08	0.99672	GO Biological Process	ABCA5,ABHD6,ADCY6,ADPRHL1,ADRA2B,ADRB2,AEN,AFF3,AIM2,AKAP11,AKAP12,AKAP5,ALOX5,AMOTL1,ANKIB1,APOC2,APOM,ARHGAP15,ARHGAP20,ARHGAP21,ARHGAP24,ARHGEF10,ARNT2,ASCL1,ATP6V1E2,AXIN2,BAIAP3,BASP1,BATF,BCAR3,BCDIN3D,BCL2L10,BCL9,BIK,BLK,BMP3,BMP7,BMP8B,BNIP3,C5orf30,C8orf88,CA8,CARD11,CCNY,CD180,CD2AP,CD5,CD9,CDC42BPB,CDC5L,CDC6,CDK4,CDK6,CELSR1,CENPV,CEP164,CHD9,CLMN,CLN8,CLNK,CLPX,CLU,CNPY3,CNR2,CRY1,C…
GO:0043170	macromolecule metabolic process	309	7453	0.00057	0.984634	GO Biological Process	ADAMTS15,ADAMTSL3,ADPRHL1,ADRB2,AEN,AFF3,ALKBH3,ANKIB1,ANKRD9,APOM,ARNT2,ASCL1,AXIN2,B3GALT4,B4GALT6,BATF,BCDIN3D,BLK,BLMH,BNIP3,BRD1,BTBD3,C9orf64,CD2AP,CD9,CDC42BPB,CDC5L,CDC6,CDK4,CDK6,CEP164,CHD9,CHST6,CLN8,CLPX,CLU,CRY1,CSTA,CTDSP2,CTSF,CXXC5,DAPP1,DCLK1,DCUN1D3,DDX1,DDX43,DHCR24,DISP1,DMRTA1,DPEP2,DTX3,DUSP14,DUSP23,EBF1,EEF2K,EIF5A2,ELF1,ESCO1,FBXL4,FBXO10,FBXO27,FMOD,FOS,FOXD1,FOXG1,FOXN3…
GO:0050789	regulation of biological process	453	11116	2.09e-07	0.967826	GO Biological Process	ABCA5,ABCB1,ABHD6,ADCY6,ADPRHL1,ADRA2B,ADRB2,AEN,AFF3,AIM2,AKAP11,AKAP12,AKAP5,ALOX5,AMOTL1,ANKIB1,APOC2,APOC4,APOM,ARHGAP15,ARHGAP20,ARHGAP21,ARHGAP24,ARHGEF10,ARNT2,ASCL1,ATP6V1E2,AXIN2,BAIAP3,BASP1,BATF,BCAR3,BCDIN3D,BCL2L10,BCL9,BIK,BLK,BMP3,BMP7,BMP8B,BNIP3,BTBD3,C5orf30,C8orf88,CA8,CALHM1,CARD11,CCNY,CD180,CD2AP,CD5,CD9,CDC42BPB,CDC5L,CDC6,CDK4,CDK6,CELSR1,CENPV,CEP164,CHD9,CLMN,CLN8,CLNK,C…
GO:0006807	nitrogen compound metabolic process	337	8349	0.0015	0.958613	GO Biological Process	ACOT4,ACSF2,ADAMTS15,ADAMTSL3,ADCY6,ADPRHL1,ADRB2,AEN,AFF3,AGPAT4,AK1,ALDH3B1,ALDH7A1,ALKBH3,ANKIB1,ANKRD9,AOX1,APOM,ARNT2,ASCL1,AXIN2,B3GALT4,B4GALT6,BATF,BCDIN3D,BLK,BLMH,BNIP3,BRD1,BTBD3,C9orf64,CARD11,CD2AP,CDC42BPB,CDC5L,CDC6,CDK4,CDK6,CEP164,CHD9,CHDH,CHST6,CLN8,CLPX,CLU,CRY1,CRYM,CSTA,CTDSP2,CTSF,CXXC5,DAPP1,DCLK1,DCUN1D3,DDX1,DDX43,DEGS2,DHCR24,DISP1,DMRTA1,DPEP2,DTX3,DUSP14,DUSP23,EBF1,E…
GO:0065007	biological regulation	470	11740	7.53e-07	0.950774	GO Biological Process	ABCA5,ABCB1,ABHD6,ACAP1,ADCY6,ADPRHL1,ADRA2B,ADRB2,AEN,AFF3,AIM2,AKAP11,AKAP12,AKAP5,ALDH7A1,ALOX5,ALOX5AP,AMOTL1,ANKIB1,ANKRD11,APOC2,APOC4,APOM,ARHGAP15,ARHGAP20,ARHGAP21,ARHGAP24,ARHGEF10,ARNT2,ASCL1,ATP13A3,ATP6V1E2,ATP9B,AXIN2,BAIAP3,BASP1,BATF,BCAR3,BCDIN3D,BCL2L10,BCL9,BIK,BLK,BMP3,BMP7,BMP8B,BNIP3,BTBD3,C5orf30,C8orf88,CA8,CALHM1,CARD11,CCNY,CD180,CD2AP,CD5,CD9,CDC42BPB,CDC5L,CDC6,CDK4,CD…
GO:0044238	primary metabolic process	350	8808	0.0034	0.94371	GO Biological Process	ABHD6,ACOT4,ACSF2,ADAMTS15,ADAMTSL3,ADCY6,ADPRHL1,ADRB2,AEN,AFF3,AGPAT4,AK1,ALDH3B1,ALDH7A1,ALKBH3,ALOX5,ANKIB1,ANKRD9,AOX1,APOC2,APOC4,APOM,ARNT2,ASCL1,AXIN2,B3GALT4,B4GALT6,BATF,BCDIN3D,BLK,BLMH,BNIP3,BRD1,BTBD3,C9orf64,CARD11,CD2AP,CDC42BPB,CDC5L,CDC6,CDK4,CDK6,CEP164,CHD9,CHST6,CLN8,CLPX,CLU,CRY1,CRYM,CSTA,CTDSP2,CTSF,CXXC5,CYB5R2,CYP2J2,DAPP1,DCLK1,DCUN1D3,DDX1,DDX43,DEGS2,DGKA,DGKD,DHCR24,D…
GO:0044237	cellular metabolic process	349	8797	0.004	0.94219	GO Biological Process	ABHD6,ACOT4,ACSF2,ADCY6,ADPRHL1,ADRB2,AEN,AFF3,AGPAT4,AK1,ALDH3B1,ALDH7A1,ALKBH3,ALOX5,ALOX5AP,ANKIB1,ANKRD9,AOX1,APOC2,APOM,ARNT2,ARSG,ASCL1,AXIN2,B3GALT4,B4GALT6,BATF,BCDIN3D,BLK,BLMH,BNIP3,BRD1,BTBD3,C9orf64,CARD11,CD2AP,CD9,CDC42BPB,CDC5L,CDC6,CDK4,CDK6,CEP164,CHD9,CHDH,CHST6,CLN8,CLPX,CLU,CRY1,CRYM,CSTA,CTDSP2,CTSF,CXXC5,CYP2J2,DAPP1,DCLK1,DCUN1D3,DDX1,DDX43,DEGS2,DGKA,DGKD,DHRS11,DMRTA1,DTX…
GO:0071704	organic substance metabolic process	360	9135	0.0046	0.935926	GO Biological Process	ABHD6,ACOT4,ACSF2,ADAMTS15,ADAMTSL3,ADCY6,ADPRHL1,ADRB2,AEN,AFF3,AGPAT4,AK1,ALDH3B1,ALDH7A1,ALKBH3,ALOX5,ALOX5AP,ANKIB1,ANKRD9,AOX1,APOC2,APOC4,APOM,ARNT2,ASCL1,AXIN2,B3GALT4,B4GALT6,BATF,BCDIN3D,BLK,BLMH,BNIP3,BRD1,BTBD3,C9orf64,CARD11,CD2AP,CD9,CDC42BPB,CDC5L,CDC6,CDK4,CDK6,CEP164,CHD9,CHDH,CHST6,CLN8,CLPX,CLU,CRY1,CRYM,CSTA,CTDSP2,CTSF,CXXC5,CYB5R2,CYP2J2,DAPP1,DCLK1,DCUN1D3,DDX1,DDX43,DEGS2,D…
GO:0005488	binding	468	11878	5.43e-06	0.935729	GO Molecular Function	ABCA5,ABCA9,ABCB1,ACAP1,ACOT4,ACSF2,ADAMTS15,ADCY6,ADPRHL1,ADRA2B,ADRB2,AEN,AFF3,AIM2,AK1,AKAP11,AKAP12,AKAP5,ALKBH3,ALOX5,ALOX5AP,AMOTL1,ANKIB1,AOX1,APOC2,APOM,ARHGEF10,ARL11,ARNT2,ARSG,ASCL1,ATAD3C,ATP13A3,ATP9B,AXIN2,B4GALT6,BAIAP3,BASP1,BATF,BBS5,BCAR3,BCL2L10,BCL9,BLK,BLMH,BMP3,BMP7,BMP8B,BNIP3,BRD1,BSPRY,BTBD3,C8orf88,CA8,CALHM1,CARD11,CCNY,CD2AP,CD9,CDC42BPB,CDC5L,CDC6,CDK4,CDK6,CELSR1,CEP…
GO:0008152	metabolic process	369	9569	0.0234	0.915814	GO Biological Process	ABHD6,ACOT4,ACSF2,ADAMTS15,ADAMTSL3,ADCY6,ADPRHL1,ADRB2,AEN,AFF3,AGPAT4,AK1,ALDH3B1,ALDH7A1,ALKBH3,ALOX5,ALOX5AP,ANKIB1,ANKRD9,AOX1,APOC2,APOC4,APOM,ARNT2,ARSG,ASCL1,AXIN2,B3GALT4,B4GALT6,BATF,BCDIN3D,BLK,BLMH,BNIP3,BRD1,BTBD3,C9orf64,CARD11,CD2AP,CD9,CDC42BPB,CDC5L,CDC6,CDK4,CDK6,CENPV,CEP164,CHD9,CHDH,CHST6,CLN8,CLPX,CLU,COL19A1,CRY1,CRYM,CSTA,CTDSP2,CTSF,CXXC5,CYB5R2,CYP2J2,DAPP1,DCLK1,DCUN1D3…
GO:0009987	cellular process	548	14652	7.27e-05	0.888242	GO Biological Process	ABCA5,ABCB1,ABHD6,ACOT4,ACSF2,ADCY6,ADPRHL1,ADRA2B,ADRB2,AEN,AFF3,AGPAT4,AIM2,AK1,AKAP11,AKAP12,AKAP5,ALDH3B1,ALDH7A1,ALKBH3,ALOX5,ALOX5AP,AMOTL1,ANGPTL6,ANKIB1,ANKRD9,AOX1,APOC2,APOC4,APOM,ARHGAP15,ARHGAP20,ARHGAP21,ARHGAP24,ARHGEF10,ARL11,ARNT2,ARSG,ASCL1,ATP13A3,ATP6V1E2,ATP9B,AXIN2,B3GALT4,B4GALT6,BAIAP3,BASP1,BATF,BBS5,BCAR3,BCDIN3D,BCL2L10,BCL9,BIK,BLK,BLMH,BMP3,BMP7,BMP8B,BNIP3,BRD1,BSPRY,…

## Sheet: Supp. data 8
Supplemental data 8. Functional annotation of the 156 transcription factors with overrepresented families, functions and encoded protein domains.
Functional term ID	Functional term description	Observed gene count	Background gene count	False discovery rate	Relative enrichment	Database	Observed genes
IPR035858	STAT5a/5b	2	2	0.004	131.077	INTERPRO	STAT5B,STAT5A
IPR040388	CXXC-type zinc finger protein CXXC4/CXXC5	2	2	0.004	131.077	INTERPRO	CXXC5,CXXC4
PF01530	Zinc finger, C2HC type	3	6	0.00038	65.5385	PFAM	MYT1,L3MBTL4,L3MBTL1
IPR002515	Zinc finger, C2H2C-type	3	7	0.00078	56.1758	INTERPRO	MYT1,L3MBTL4,L3MBTL1
IPR036060	Zinc finger, C2H2C-type superfamily	2	5	0.0098	52.4308	INTERPRO	MYT1,L3MBTL1
PF11822	Domain of unknown function (DUF3342)	2	6	0.01	43.6923	PFAM	ZBTB34,ZBTB46
SM00964	STAT protein, protein interaction domain	2	7	0.0117	37.4505	SMART	STAT5B,STAT5A
SM01109	The CUT domain is a DNA-binding domain often found in combination with a downstream homeodomain.	2	7	0.0117	37.4505	SMART	SATB2,ONECUT2
PF01017	STAT protein, all-alpha domain	2	7	0.0119	37.4505	PFAM	STAT5B,STAT5A
PF02376	CUT domain	2	7	0.0119	37.4505	PFAM	SATB2,ONECUT2
PF02864	STAT protein, DNA binding domain	2	7	0.0119	37.4505	PFAM	STAT5B,STAT5A
PF02865	STAT protein, protein interaction domain	2	7	0.0119	37.4505	PFAM	STAT5B,STAT5A
IPR001217	Transcription factor STAT	2	7	0.0151	37.4505	INTERPRO	STAT5B,STAT5A
IPR003350	CUT domain	2	7	0.0151	37.4505	INTERPRO	SATB2,ONECUT2
IPR012345	STAT transcription factor, DNA-binding, N-terminal	2	7	0.0151	37.4505	INTERPRO	STAT5B,STAT5A
IPR013799	STAT transcription factor, protein interaction	2	7	0.0151	37.4505	INTERPRO	STAT5B,STAT5A
IPR013800	STAT transcription factor, all-alpha domain	2	7	0.0151	37.4505	INTERPRO	STAT5B,STAT5A
IPR013801	STAT transcription factor, DNA-binding	2	7	0.0151	37.4505	INTERPRO	STAT5B,STAT5A
IPR015988	STAT transcription factor, coiled coil	2	7	0.0151	37.4505	INTERPRO	STAT5B,STAT5A
IPR036535	STAT transcription factor, N-terminal domain superfamily	2	7	0.0151	37.4505	INTERPRO	STAT5B,STAT5A
SM00258	SAND domain	2	8	0.0117	32.7692	SMART	GMEB2,AIRE
PF01342	SAND domain	2	8	0.0119	32.7692	PFAM	GMEB2,AIRE
IPR000770	SAND domain	2	8	0.0151	32.7692	INTERPRO	GMEB2,AIRE
IPR039355	Transcription factor GATA	2	8	0.0151	32.7692	INTERPRO	TRPS1,ZGLP1
SM00561	Present in Drosophila Scm, l(3)mbt, and vertebrate SCML2	2	9	0.0117	29.1282	SMART	L3MBTL4,L3MBTL1
IPR000837	AP-1 transcription factor	2	9	0.0151	29.1282	INTERPRO	BATF,FOS
PF00320	GATA zinc finger	3	14	0.0021	28.0879	PFAM	GATAD2A,TRPS1,ZGLP1
IPR000679	Zinc finger, GATA-type	3	15	0.004	26.2154	INTERPRO	GATAD2A,TRPS1,ZGLP1
PF02820	mbt repeat	2	10	0.015	26.2154	PFAM	L3MBTL4,L3MBTL1
IPR004092	Mbt repeat	2	10	0.0167	26.2154	INTERPRO	L3MBTL4,L3MBTL1
IPR002857	Zinc finger, CXXC-type	2	11	0.0191	23.8322	INTERPRO	CXXC5,CXXC4
SM00401	zinc finger binding to DNA consensus sequence [AT]GATA[AG]	2	12	0.0168	21.8462	SMART	TRPS1,ZGLP1
PF02008	CXXC zinc finger domain	2	12	0.0195	21.8462	PFAM	CXXC5,CXXC4
IPR003656	Zinc finger, BED-type	2	12	0.0215	21.8462	INTERPRO	ZBED4,ZNF426
IPR010919	SAND-like domain superfamily	2	12	0.0215	21.8462	INTERPRO	GMEB2,AIRE
PF13912	C2H2-type zinc finger	70	452	4.75e-67	20.2995	PFAM	ZNF180,ZNF350,ZNF331,ZNF236,ZNF132,ZNF629,ZNF710,ZSCAN23,ZNF582,ZFP28,ZNF556,ZNF57,ZNF471,ZNF366,ZNF491,HIC1,ZNF572,ZFP3,ZNF354C,ZNF660,ZNF470,ZNF486,ZNF532,ZNF212,ZNF433,ZNF649,ZNF528,ZFP2,ZBTB17,ZNF311,ZKSCAN4,ZNF165,ZNF287,ZNF35,ZNF418,ZNF134,ZNF813,ZNF844,ZNF625,ZNF300,ZNF347,ZNF880,ZNF284,ZNF492,ZNF879,ZNF80,ZBTB20,ZNF782,ZNF154,ZNF426,TRERF1,ZNF362,ZNF878,ZFP37,ZNF423,ZNF578,ZNF75A,ZFP90,ZN…
IPR010982	Lambda repressor-like, DNA-binding domain superfamily	4	27	0.0013	19.4188	INTERPRO	POU3F1,POU4F1,SATB2,ONECUT2
IPR001909	Krueppel-associated box	54	375	1.39e-48	18.8751	INTERPRO	ZNF180,ZNF350,ZNF331,ZNF132,ZNF215,ZNF235,ZNF582,ZFP28,ZNF556,ZNF57,ZNF471,ZNF354C,ZNF470,ZNF599,ZNF486,ZNF212,ZNF433,ZNF69,ZNF649,ZNF517,ZNF528,ZNF311,ZKSCAN4,ZNF233,ZNF287,ZNF418,ZNF813,ZNF844,ZNF793,ZNF300,ZNF223,ZNF347,ZNF880,ZNF230,ZNF284,ZNF492,ZNF879,ZNF782,ZNF154,ZNF426,ZNF878,ZFP37,ZNF578,ZNF75A,ZFP90,ZNF404,ZNF699,ZNF461,ZNF677,ZNF257,ZNF558,ZIK1,ZNF714,ZNF229
IPR036051	KRAB domain superfamily	53	370	1.3e-47	18.7759	INTERPRO	ZNF180,ZNF350,ZNF331,ZNF132,ZNF215,ZNF235,ZNF582,ZFP28,ZNF556,ZNF57,ZNF471,ZNF354C,ZNF470,ZNF599,ZNF486,ZNF212,ZNF433,ZNF69,ZNF649,ZNF517,ZNF528,ZNF311,ZKSCAN4,ZNF233,ZNF287,ZNF418,ZNF813,ZNF844,ZNF793,ZNF300,ZNF223,ZNF347,ZNF880,ZNF230,ZNF284,ZNF492,ZNF879,ZNF782,ZNF154,ZNF426,ZNF878,ZFP37,ZNF578,ZNF75A,ZFP90,ZNF404,ZNF699,ZNF461,ZNF677,ZNF257,ZNF558,ZIK1,ZNF229
PF16622	zinc-finger C2H2-type	2	14	0.0243	18.7253	PFAM	ZNF532,ZBTB17
SM00349	krueppel associated box	56	396	1.32e-50	18.5361	SMART	ZNF180,ZNF350,ZNF331,ZNF132,ZNF215,ZNF235,ZNF582,ZFP28,ZNF556,ZNF57,ZNF471,ZNF354C,ZNF470,ZNF599,ZNF486,ZNF212,ZNF433,ZNF69,ZNF649,ZNF517,ZNF528,ZNF311,ZKSCAN4,ZNF233,ZNF287,ZNF418,ZNF813,ZNF844,ZNF625,ZNF793,ZNF300,ZNF223,ZNF347,ZNF880,ZNF230,ZNF284,ZNF492,ZNF879,ZNF782,ZNF154,ZNF426,ZNF878,ZFP37,ZNF578,ZNF75A,ZFP90,ZNF404,ZNF699,ZNF461,ZNF677,ZNF257,ZNF841,ZNF558,ZIK1,ZNF714,ZNF229
PF01352	KRAB box	54	382	1.7e-48	18.5292	PFAM	ZNF180,ZNF350,ZNF331,ZNF132,ZNF215,ZNF235,ZNF582,ZFP28,ZNF556,ZNF57,ZNF471,ZNF354C,ZNF470,ZNF599,ZNF486,ZNF212,ZNF433,ZNF69,ZNF649,ZNF517,ZNF528,ZNF311,ZKSCAN4,ZNF233,ZNF287,ZNF418,ZNF813,ZNF844,ZNF625,ZNF793,ZNF300,ZNF223,ZNF347,ZNF880,ZNF230,ZNF284,ZNF879,ZNF782,ZNF154,ZNF426,ZNF878,ZFP37,ZNF578,ZNF75A,ZFP90,ZNF404,ZNF699,ZNF461,ZNF677,ZNF257,ZNF841,ZNF558,ZIK1,ZNF229
PF00096	Zinc finger, C2H2 type	93	664	2.12e-89	18.3587	PFAM	ZNF180,ZNF350,ZNF331,ZNF236,ZNF132,KLF3,ZNF629,ZNF710,ZNF215,ZSCAN23,ZNF235,ZNF582,ZFP28,ZNF396,ZNF556,ZNF57,KLF11,ZNF471,KLF7,INSM1,ZNF366,ZNF491,HIC1,ZNF572,ZFP3,ZNF354C,ZNF660,ZNF470,ZNF599,ZNF486,ZNF532,ZNF212,PRDM8,ZNF433,ZNF649,ZNF517,ZNF528,ZFP2,HIVEP2,ZNF831,ZNF217,ZBTB34,ZBTB12,ZBTB17,ZNF311,ZKSCAN4,ZNF165,ZNF233,ZNF287,ZNF35,ZNF418,ZNF134,ZNF813,ZNF844,ZNF625,ZNF516,ZNF793,ZNF697,ZNF300…
PF13894	C2H2-type zinc finger	44	321	1.84e-38	17.9669	PFAM	ZNF180,ZNF350,ZNF331,ZNF236,ZNF132,ZNF629,ZNF710,ZSCAN23,ZNF556,ZNF57,ZNF491,HIC1,ZNF572,ZFP3,ZNF599,PRDM8,ZNF433,ZNF528,ZFP2,ZBTB34,ZBTB17,ZNF311,ZNF418,ZNF134,ZNF844,ZNF625,ZNF516,ZNF793,ZNF300,ZNF347,ZNF879,ZBTB20,ZNF782,ZNF154,ZNF426,ZNF878,ZFP37,ZNF423,ZNF75A,ZFP90,ZNF699,ZNF558,ZIK1,ZNF787
IPR036236	Zinc finger C2H2 superfamily	101	744	1.98e-97	17.794	INTERPRO	ZBED4,ZNF180,ZNF350,ZNF331,ZNF236,ZNF132,KLF3,ZNF629,ZNF710,ZNF215,ZSCAN23,ZNF235,ZNF582,ZFP28,ZNF396,ZNF556,ZNF804A,ZNF57,KLF11,ZNF471,KLF7,INSM1,ZNF366,ZNF491,HIC1,ZHX2,ZNF518B,ZNF572,ZFP3,ZNF354C,ZNF660,ZNF470,ZNF599,ZNF486,ZNF532,ZNF212,PRDM8,ZNF433,ZNF649,CREB5,ZNF517,ZNF528,ZFP2,HIVEP2,ZNF831,ZNF217,ZBTB34,ZBTB12,ZBTB17,ZNF311,ZKSCAN4,ZNF165,ZNF233,ZBTB46,TRPS1,ZNF287,ZNF35,ZNF418,ZNF134,ZN…
PF13909	C2H2-type zinc-finger domain	2	15	0.0262	17.4769	PFAM	ZBTB46,ZNF516
IPR013087	Zinc finger C2H2-type	101	788	2.02e-95	16.8005	INTERPRO	ZNF180,ZNF350,ZNF331,ZNF236,ZNF132,KLF3,ZNF629,ZNF710,ZNF215,ZSCAN23,ZNF235,ZNF582,ZFP28,ZNF396,ZNF556,ZNF804A,ZNF57,KLF11,ZNF471,KLF7,INSM1,ZNF366,ZNF491,HIC1,ZHX2,ZNF518B,ZNF572,ZFP3,ZNF354C,ZNF660,ZNF470,ZNF599,ZNF486,ZNF532,ZNF212,PRDM8,ZNF433,ZNF395,ZNF649,CREB5,ZNF517,ZNF528,ZFP2,HIVEP2,ZNF831,ZNF217,ZBTB34,ZBTB12,ZBTB17,ZNF311,ZKSCAN4,ZNF165,ZNF233,ZBTB46,TRPS1,ZNF287,ZNF35,ZNF418,ZNF134,Z…
SM00352	Found in Pit-Oct-Unc transcription factors	2	16	0.0238	16.3846	SMART	POU3F1,POU4F1
PF00157	Pou domain - N-terminal to homeobox domain	2	16	0.027	16.3846	PFAM	POU3F1,POU4F1
IPR000327	POU-specific domain	2	16	0.0306	16.3846	INTERPRO	POU3F1,POU4F1
SM00355	zinc finger	101	813	1.81e-94	16.2838	SMART	ZNF180,ZNF350,ZNF331,ZNF236,ZNF132,KLF3,ZNF629,ZNF710,ZNF215,ZSCAN23,ZNF235,ZNF582,ZFP28,ZNF396,ZNF556,ZNF804A,ZNF57,KLF11,ZNF471,KLF7,INSM1,ZNF366,ZNF491,HIC1,ZHX2,ZNF518B,ZNF572,ZFP3,ZNF354C,ZNF660,ZNF470,ZNF599,ZNF486,ZNF532,ZNF212,PRDM8,ZNF433,ZNF395,ZNF649,CREB5,ZNF517,ZNF528,ZFP2,HIVEP2,ZNF831,ZNF217,ZBTB34,ZBTB12,ZBTB17,ZNF311,ZKSCAN4,ZNF165,ZNF233,ZBTB46,TRPS1,ZNF287,ZNF35,ZNF418,ZNF134,Z…
PF03131	bZIP Maf transcription factor	4	33	0.0016	15.8881	PFAM	BATF,FOS,MAFK,CREB5
IPR013847	POU domain	2	17	0.0333	15.4208	INTERPRO	POU3F1,POU4F1
SM00431	leucine rich region	6	54	7.44e-05	14.5641	SMART	ZNF215,ZSCAN23,ZNF396,ZKSCAN4,ZNF165,ZNF287
IPR008422	Homeobox KN domain	2	18	0.036	14.5641	INTERPRO	PKNOX2,TGIF1
PF02023	SCAN domain	6	57	0.00011	13.7976	PFAM	ZNF215,ZSCAN23,ZNF396,ZKSCAN4,ZNF165,ZNF287
IPR038269	SCAN domain superfamily	6	57	0.0002	13.7976	INTERPRO	ZNF215,ZSCAN23,ZNF396,ZKSCAN4,ZNF165,ZNF287
IPR003309	SCAN domain	6	58	0.0002	13.5597	INTERPRO	ZNF215,ZSCAN23,ZNF396,ZKSCAN4,ZNF165,ZNF287
IPR001827	Homeobox protein, antennapedia type, conserved site	2	20	0.0424	13.1077	INTERPRO	HOXD3,HOXC4
PF12171	Zinc-finger double-stranded RNA-binding	2	21	0.0388	12.4835	PFAM	ZNF804A,ZNF426
SM00338	basic region leucin zipper	5	53	0.00072	12.3657	SMART	HLF,BATF,FOS,MAFK,CREB5
IPR004827	Basic-leucine zipper domain	5	54	0.0013	12.1368	INTERPRO	HLF,BATF,FOS,MAFK,CREB5
PF07716	Basic region leucine zipper	4	44	0.0036	11.9161	PFAM	HLF,BATF,FOS,CREB5
IPR018122	Fork head domain conserved site1	3	34	0.0151	11.5656	INTERPRO	FOXG1,FOXN3,FOXD1
PF00170	bZIP transcription factor	3	36	0.0146	10.9231	PFAM	BATF,FOS,CREB5
PF12874	Zinc-finger of C2H2 type	10	129	2.05e-06	10.161	PFAM	ZNF236,ZNF710,ZNF235,ZNF582,HIC1,ZNF212,ZBTB34,ZNF233,ZNF418,ZBTB20
IPR020479	Homeobox domain, metazoa	7	92	0.00021	9.97324	INTERPRO	MEOX2,HHEX,HOXC10,HOXA9,NKX3-1,HOXD3,HOXC4
IPR013088	Zinc finger, NHR/GATA-type	4	56	0.0098	9.36264	INTERPRO	TRPS1,ZGLP1,RARG,ESR1
IPR008967	p53-like transcription factor, DNA-binding	3	44	0.0235	8.93706	INTERPRO	STAT5B,STAT5A,RUNX3
IPR009057	Homeobox-like domain superfamily	20	300	3.12e-11	8.73846	INTERPRO	MEOX2,HHEX,PKNOX2,HOXC10,ZHX2,TIGD2,TGIF1,HOXA9,PAX9,PROX1,CDC5L,POU3F1,POU4F1,NKX3-1,HOXD3,HOXC4,SATB2,ONECUT2,TRERF1,MIXL1
PF00046	Homeobox domain	15	234	2.06e-08	8.40237	PFAM	MEOX2,HHEX,PKNOX2,HOXC10,ZHX2,TGIF1,HOXA9,POU3F1,POU4F1,NKX3-1,HOXD3,HOXC4,SATB2,ONECUT2,MIXL1
IPR030456	Fork head domain conserved site 2	3	47	0.0272	8.36661	INTERPRO	FOXG1,FOXN3,FOXD1
IPR001356	Homeobox domain	15	238	4.28e-08	8.26115	INTERPRO	MEOX2,HHEX,PKNOX2,HOXC10,ZHX2,TGIF1,HOXA9,POU3F1,POU4F1,NKX3-1,HOXD3,HOXC4,SATB2,ONECUT2,MIXL1
SM00389	Homeodomain	15	241	2.48e-08	8.15831	SMART	MEOX2,HHEX,PKNOX2,HOXC10,ZHX2,TGIF1,HOXA9,POU3F1,POU4F1,NKX3-1,HOXD3,HOXC4,SATB2,ONECUT2,MIXL1
SM00339	FORKHEAD	3	49	0.0236	8.02512	SMART	FOXG1,FOXN3,FOXD1
PF00250	Forkhead domain	3	49	0.0262	8.02512	PFAM	FOXG1,FOXN3,FOXD1
IPR001766	Fork head domain	3	49	0.0289	8.02512	INTERPRO	FOXG1,FOXN3,FOXD1
PF05920	Homeobox KN domain	3	54	0.0308	7.28205	PFAM	PKNOX2,TGIF1,ONECUT2
IPR017970	Homeobox, conserved site	10	186	8.2e-05	7.04715	INTERPRO	MEOX2,HHEX,HOXC10,HOXA9,POU3F1,POU4F1,NKX3-1,HOXD3,HOXC4,MIXL1
PF00651	BTB/POZ domain	7	131	0.00099	7.00411	PFAM	HIC1,ZBTB34,ZBTB12,ZBTB17,ZBTB46,ZBTB20,ZBTB38
SM00353	helix loop helix domain	5	117	0.0117	5.60158	SMART	TWIST1,ASCL1,ARNT2,MSC,EBF1
IPR011598	Myc-type, basic helix-loop-helix (bHLH) domain	5	117	0.0151	5.60158	INTERPRO	TWIST1,ASCL1,ARNT2,MSC,EBF1
IPR036638	Helix-loop-helix DNA-binding domain superfamily	5	117	0.0151	5.60158	INTERPRO	TWIST1,ASCL1,ARNT2,MSC,EBF1
SM00225	Broad-Complex, Tramtrack and Bric a brac	7	177	0.0042	5.18383	SMART	HIC1,ZBTB34,ZBTB12,ZBTB17,ZBTB46,ZBTB20,ZBTB38
IPR000210	BTB/POZ domain	7	183	0.0069	5.01387	INTERPRO	HIC1,ZBTB34,ZBTB12,ZBTB17,ZBTB46,ZBTB20,ZBTB38
IPR011333	SKP1/BTB/POZ domain superfamily	7	186	0.0071	4.933	INTERPRO	HIC1,ZBTB34,ZBTB12,ZBTB17,ZBTB46,ZBTB20,ZBTB38
PF00010	Helix-loop-helix DNA-binding domain	4	107	0.0335	4.90007	PFAM	TWIST1,ASCL1,ARNT2,MSC
IPR036388	Winged helix-like DNA-binding domain superfamily	8	230	0.0057	4.5592	INTERPRO	ELK3,ELF1,TIGD2,FOXG1,FOXN3,PAX9,IRF2,FOXD1
IPR036390	Winged helix DNA-binding domain superfamily	6	209	0.0272	3.76297	INTERPRO	ELK3,ELF1,FOXG1,FOXN3,IRF2,FOXD1

## Sheet: Supp. data 9
Supplemental data 9. Relative expression level for the 215 genes in the CLL-derived RS signature versus DLBCLs-like RS.
Gene	Down- or upregulation	Rank shift
EBF1	down	-123
SCARB1	down	-89
ELL3	down	-104
SERINC4	down	-104
HTR3A	down	-61
DENND3	down	-94
LMO2	down	-113
PIK3C2B	down	-77
GTDC1	down	-36
OTULIN	down	-39
MAP4K4	down	-47
RFTN1	down	-57
FADS3	down	-77
OSBPL3	down	-63
XPNPEP1	down	-45
SLC1A1	down	-41
SNX22	down	-126
SEMA4A	down	-56
CHN2	down	-64
IQCD	down	-11
CDK6	down	-68
SOX4	down	-82
PTCH1	down	-64
FGD6	down	-56
USP12	down	-39
PRDM15	down	-83
BORCS8	down	-92
MEF2B	down	-92
EML6	down	-111
RASGRP1	down	-66
SLC4A7	down	-46
GCSAM	down	-60
FRMPD3	down	-21
SNTB1	down	-49
SORL1	down	-77
CCDC28B	down	-29
MET	down	-53
AMH	down	-15
MILR1	down	-45
LRCH1	down	-36
LPXN	down	-22
SETD7	down	-54
TRERF1	down	-75
TRANK1	down	-39
TBC1D8B	down	-29
BCL6	down	-74
GADD45A	down	-43
PAG1	down	-71
TUBB2B	down	-41
ANKRD33B	down	-110
C3orf52	down	-58
CCDC102A	down	-34
STS	down	-35
STK39	down	-39
MKNK2	down	-30
RGS13	down	-172
FAM169A	down	-34
PTPRB	down	-69
MGAT3	down	-93
ADGRG5	down	-76
MAPRE2	down	-35
SPATA18	down	-14
KCNMB4	down	-24
SLC25A44	down	-26
BRSK1	down	-16
NIN	down	-17
NDRG4	down	-28
GRAMD1C	down	-50
CUX1	down	-36
KLHL6	down	-37
MEIS2	down	-60
LACC1	down	-33
GMDS	down	-58
CYB5R1	down	-19
NEK10	down	-11
ENTPD4	down	-21
LOXL2	down	-21
ATP10B	down	-12
SYT11	down	-53
MAP3K7CL	down	-31
WNK4	down	-12
PPM1L	down	-59
MED12L	down	-48
NFATC4	down	-38
NCALD	down	-36
SNTA1	down	-23
GPAT4	down	-30
SAMD12	down	-23
VGLL4	down	-25
UNC119	down	-34
CPVL	down	-46
PTK2	down	-62
ZNF516	down	-22
PIGR	up	154
KSR2	up	158
PHEX	up	169
DCLK2	up	98
KHDRBS2	up	64
SUSD1	up	65
ROR1	up	84
KLK2	up	32
PHTF1	up	52
TLR7	up	82
VSIG10	up	36
MAP2	up	43
IMMP2L	up	43
FCER2	up	141
ABCA6	up	61
ABCA9	up	61
FCMR	up	65
CLNK	up	140
LRRN1	up	53
LRRN3	up	38
WSB2	up	43
STUM	up	45
GGT7	up	39
GCLC	up	51
P2RX1	up	76
INPP5F	up	55
BTLA	up	74
LTK	up	73
CRACR2B	up	31
TMCC3	up	58
CDIP1	up	58
WDR91	up	46
CELSR1	up	83
RALGPS1	up	33
MICAL1	up	5
ZBTB24	up	5
ZBTB34	up	33
DNMBP	up	54
EPS8L2	up	37
NOSIP	up	31
AK9	up	30
TMEM268	up	22
SP4	up	35
LILRA4	up	90
LILRA5	up	90
SIAH1	up	41
IVD	up	33
ANKRD13B	up	44
PRKCZ	up	38
PITPNM2	up	61
FGF2	up	24
IRF8	up	0
DOCK7	up	29
FBXL20	up	33
COL9A2	up	79
RFT1	up	20
SFMBT1	up	20
PTPRQ	up	70
IL24	up	63
SLC35C1	up	10
WNT3	up	70
TEC	up	44
ARHGAP44	up	84
SNX18	up	47
METTL8	up	57
PRAG1	up	52
PAX9	up	61
TLK1	up	12
SGPP1	up	22
ANGPTL3	up	6
PTK6	up	19
ARRDC1	up	12
EHMT1	up	12
HACD1	up	30
PTPN7	up	10
TRIM72	up	29
MSI2	up	21
STX7	up	11
AGPAT5	up	31
SLC23A2	up	24
IGSF3	up	93
PTPN22	up	44
SLC22A15	up	24
OVOL1	up	5
CCDC68	up	15
MS4A4E	up	44
GPM6A	up	87
PRKCB	up	4
PNOC	up	49
HPS4	up	3
SH2D3C	up	30
SPTBN2	up	40
P2RY10	up	28
CACNB2	up	13
CLEC19A	up	1
CD200	up	50
AHI1	up	17
SLC39A12	up	4
ANKRD16	up	8
PTPN6	up	0
CCDC88A	up	13
C11orf80	up	16
RCE1	up	16
KDM4B	up	5
SFTPB	up	75
EPS15L1	up	10
YBX3	up	16
ZDHHC8	up	13
ESYT1	up	1
ZC3H10	up	1
HEATR5B	up	11
FIG4	up	16
AP1S3	up	24
ZNF236	up	5
THAP2	up	7
TMEM19	up	7
WDR17	up	12
WDR11	up	11
C2orf81	up	4
CDR2	up	-7
NUBPL	up	1
BLNK	up	-2

## Sheet: Supp. data 10
Supplemental data 10. Genotype check for Richter samples with methylation data. Genotype match: yes or unknown (either methylome or transcriptome positions are not usable) or not applicable (either methylome or transcription data are unavailable).
	Methylome data	Gene expression data	Genotype match
CLL_A147	Yes	Yes	Unknown
CLL_A28	Yes	Yes	Yes
Richter_A1	Yes	Yes	Yes
Richter_A10	Yes	No	Not applicable
Richter_A11	Yes	No	Not applicable
Richter_A12	Yes	No	Not applicable
Richter_A13	Yes	Yes	Yes
Richter_A14	Yes	Yes	Unknown
Richter_A147	Yes	Yes	Unknown
Richter_A15	Yes	Yes	Yes
Richter_A157	Yes	Yes	Yes
Richter_A16	Yes	Yes	Unknown
Richter_A17	Yes	Yes	Yes
Richter_A18	Yes	No	Not applicable
Richter_A19	Yes	Yes	Unknown
Richter_A2	Yes	Yes	Yes
Richter_A20	Yes	No	Not applicable
Richter_A21	Yes	Yes	Unknown
Richter_A22	Yes	Yes	Yes
Richter_A23	Yes	Yes	Unknown
Richter_A24	Yes	Yes	Unknown
Richter_A25	Yes	Yes	Unknown
Richter_A26	Yes	No	Not applicable
Richter_A27	Yes	Yes	Unknown
Richter_A28	Yes	Yes	Unknown
Richter_A29	Yes	Yes	Unknown
Richter A3	Yes	No	Not applicable
Richter_A31	Yes	Yes	Yes
Richter_A32	Yes	No	Not applicable
Richter_A33	Yes	Yes	Unknown
Richter_A34	Yes	Yes	Yes
Richter_A35	Yes	Yes	Yes
Richter_A36	Yes	Yes	Unknown
Richter_A37	Yes	No	Not applicable
Richter_A38	Yes	Yes	Unknown
Richter_A39	Yes	Yes	Yes
Richter_A4	Yes	Yes	Yes
Richter_A40	Yes	Yes	Yes
Richter_A41	Yes	Yes	Unknown
Richter_A42	Yes	Yes	Yes
Richter_A43	Yes	Yes	Yes
Richter_A44	Yes	Yes	Unknown
Richter_A45	Yes	Yes	Unknown
Richter_A46	Yes	No	Not applicable
Richter_A48	Yes	No	Not applicable
Richter_A49	Yes	Yes	Yes
Richter_A5	Yes	Yes	Unknown
Richter_A50	Yes	Yes	Yes
Richter_A51	Yes	No	Not applicable
Richter_A52	Yes	Yes	Unknown
Richter_A6	Yes	Yes	Yes
Richter_A7	Yes	Yes	Unknown
Richter_A8	Yes	Yes	Unknown
Richter_A9	Yes	No	Not applicable
Richter_B54	Yes	Yes	Yes
Richter_B55	Yes	Yes	Yes
Richter_B56	Yes	No	Not applicable
Richter_B58	Yes	No	Not applicable
Richter_B59	Yes	No	Not applicable
Richter B60	Yes	No	Not applicable

[truncated: 1 more sheets: Supp. data 11]
