# Supplementary material for: Molecular characterization of Richter syndrome identifies de novo diffuse large B-cell lymphomas with poor prognosis
Source: Nat Commun. 2023 Jan 19;14:309. doi: 10.1038/s41467-022-34642-6 (PMC9852595; doi:10.1038/s41467-022-34642-6)
Supplement: Supplementary file 6 — Source Data [file 41467_2022_34642_MOESM6_ESM.xlsx]

## Sheet: Fig. 2b
Average methylation value	Group		Group	n
0.420339456506091	Richter		Richter	58
0.430623300809098	Richter		U_CLL	112
0.41368503888817	Richter		M_CLL	103
0.422933021800113	Richter		DLBCL	68
0.457009830830184	Richter		BCP	22
0.43977697074327	Richter		naiBC	22
0.442198221257721	Richter		gcBC	20
0.362235635097331	Richter		MGZ	3
0.464016859146694	Richter		MBC	14
0.509085300622564	Richter		PC	11
0.438283215524686	Richter
0.414356878096739	Richter
0.413521890551454	Richter
0.42191138244448	Richter
0.409766945045814	Richter
0.464559949819375	Richter
0.450807682176449	Richter
0.378823092809231	Richter
0.430975993485946	Richter
0.437828769337708	Richter
0.39386794945923	Richter
0.405817351443812	Richter
0.35230010294829	Richter
0.431654203723183	Richter
0.416544022398835	Richter
0.462359040096839	Richter
0.399696313345725	Richter
0.369819741024501	Richter
0.457500937638016	Richter
0.537074352937421	Richter
0.435271598200783	Richter
0.456471439937188	Richter
0.4601768546682	Richter
0.375274623281528	Richter
0.454916472954569	Richter
0.296475970750902	Richter
0.456558184875618	Richter
0.460657730181036	Richter
0.424236314707193	Richter
0.435476591626185	Richter
0.364880694486671	Richter
0.414586352210423	Richter
0.449649470075885	Richter
0.389164827181088	Richter
0.374769678506941	Richter
0.340128343760336	Richter
0.423309809122268	Richter
0.351801511845229	Richter
0.45962257409093	Richter
0.47810803931464	Richter
0.436374899355843	Richter
0.394580216642385	Richter
0.422057601750727	Richter
0.425039070125199	Richter
0.468187241384783	Richter
0.412362319628863	Richter
0.469708251832262	Richter
0.49917584791101	Richter
0.44532737734588	U_CLL
0.441932647641137	U_CLL
0.462678688189511	U_CLL
0.427287137490735	U_CLL
0.443530806002666	U_CLL
0.448231018388665	U_CLL
0.446572734299621	U_CLL
0.46285049120534	U_CLL
0.44781232957324	U_CLL
0.449316972502265	U_CLL
0.462365141272692	U_CLL
0.438776941936115	U_CLL
0.459841835754034	U_CLL
0.474572860789946	U_CLL
0.443551118083061	U_CLL
0.460191086519197	U_CLL
0.440896828626265	U_CLL
0.425217785301465	U_CLL
0.45819909050045	U_CLL
0.444749481627947	U_CLL
0.450028900743938	U_CLL
0.465218662708761	U_CLL
0.474599299537857	U_CLL
0.447108187877297	U_CLL
0.481764945333617	U_CLL
0.45971677709159	U_CLL
0.47722089254792	U_CLL
0.470835615880744	U_CLL
0.477166080512743	U_CLL
0.457293953842368	U_CLL
0.483142008147433	U_CLL
0.481240991654169	U_CLL
0.431199733894795	U_CLL
0.460774488555241	U_CLL
0.4848835826368	U_CLL
0.494792925567392	U_CLL
0.506051634596033	U_CLL
0.469541227554188	U_CLL
0.47309184426087	U_CLL
0.485315077162225	U_CLL
0.486323530220512	U_CLL
0.477116825494507	U_CLL
0.491779799440859	U_CLL
0.467153786058711	U_CLL
0.461346061446601	U_CLL
0.450479520624547	U_CLL
0.456949402469937	U_CLL
0.485248586014983	U_CLL
0.416441651707131	U_CLL
0.494765550538807	U_CLL
0.486685874381734	U_CLL
0.453028487799383	U_CLL
0.432711954962393	U_CLL
0.453022679839784	U_CLL
0.449584834780941	U_CLL
0.49685085327014	U_CLL
0.499559933724207	U_CLL
0.481083835769145	U_CLL
0.480109205221375	U_CLL
0.451272782898456	U_CLL
0.468729885272386	U_CLL
0.478678080406564	U_CLL
0.484902692625871	U_CLL
0.446968754047528	U_CLL
0.468610841063405	U_CLL
0.482547374540083	U_CLL
0.48496854326149	U_CLL
0.457542437678636	U_CLL
0.467365534885874	U_CLL
0.491393065625431	U_CLL
0.483453326695787	U_CLL
0.467061827032897	U_CLL
0.469083137981827	U_CLL
0.461936921825674	U_CLL
0.467849833798012	U_CLL
0.415568963836605	U_CLL
0.449927087716604	U_CLL
0.448508711654236	U_CLL
0.484039418006705	U_CLL
0.488155175678955	U_CLL
0.490151120366511	U_CLL
0.479760834215072	U_CLL
0.479000724043483	U_CLL
0.488177313605432	U_CLL
0.49053331862042	U_CLL
0.488028642240102	U_CLL
0.470064216251164	U_CLL
0.491349908732372	U_CLL
0.480979453060842	U_CLL
0.504837447455673	U_CLL
0.518030479940347	U_CLL
0.502279333594953	U_CLL
0.511371293283072	U_CLL
0.500208663362779	U_CLL
0.441416725855422	U_CLL
0.523064983282795	U_CLL
0.469070772662913	U_CLL
0.497395302113281	U_CLL
0.487975514076333	U_CLL
0.494912860005784	U_CLL
0.500013666058962	U_CLL
0.443377167679468	U_CLL
0.469968204959576	U_CLL
0.471810952805766	U_CLL
0.512262373685952	U_CLL
0.475958094484649	U_CLL
0.499250448071968	U_CLL
0.495518159149152	U_CLL
0.497068278010562	U_CLL
0.483322490773187	U_CLL
0.484943024499435	U_CLL
0.474398391013573	U_CLL
0.459912833710997	M_CLL
0.411831652415939	M_CLL
0.423871865102302	M_CLL
0.434642551921378	M_CLL
0.459246235162657	M_CLL
0.47557706449455	M_CLL
0.472089128444234	M_CLL
0.444986266760025	M_CLL
0.478546874165953	M_CLL
0.450316358213598	M_CLL
0.457552013787523	M_CLL
0.46440126538384	M_CLL
0.437702861810727	M_CLL
0.48769128250365	M_CLL
0.489800903117146	M_CLL
0.485825394466879	M_CLL
0.488803792717834	M_CLL
0.492581177736451	M_CLL
0.463117313365251	M_CLL
0.487564928346077	M_CLL
0.496327949428154	M_CLL
0.481607443826947	M_CLL
0.458980790639458	M_CLL
0.477063457805686	M_CLL
0.456712184167902	M_CLL
0.459151314908508	M_CLL
0.473894976480745	M_CLL
0.477938493417421	M_CLL
0.482738935025798	M_CLL
0.479419098003473	M_CLL
0.477848606168523	M_CLL
0.483756708518462	M_CLL
0.474667801256039	M_CLL
0.472588830611482	M_CLL
0.470647075288878	M_CLL
0.457426362139067	M_CLL
0.474826369022296	M_CLL
0.474519106800006	M_CLL
0.477220748008252	M_CLL
0.477153345178285	M_CLL
0.455436319086031	M_CLL
0.450594747566683	M_CLL
0.498574580498464	M_CLL
0.484844786840116	M_CLL
0.482923924076268	M_CLL
0.465333019973571	M_CLL
0.467701517633829	M_CLL
0.486323149080683	M_CLL
0.47998177535892	M_CLL
0.485293210120251	M_CLL
0.498307885951938	M_CLL
0.477655447639247	M_CLL
0.473461235287568	M_CLL
0.459843327514055	M_CLL
0.486648724401927	M_CLL
0.468303237251846	M_CLL
0.451816279009994	M_CLL
0.476003093211598	M_CLL
0.478292525868102	M_CLL
0.480660919953018	M_CLL
0.459301138782914	M_CLL
0.484811356253721	M_CLL
0.483504148300611	M_CLL
0.494123219442471	M_CLL
0.494334440099026	M_CLL
0.497196400309532	M_CLL
0.488864204045175	M_CLL
0.4905179437598	M_CLL
0.493027294473513	M_CLL
0.471327350405621	M_CLL
0.489652159641884	M_CLL
0.476726659533381	M_CLL
0.47306586967961	M_CLL
0.473931655369674	M_CLL
0.46045371061703	M_CLL
0.467261773755027	M_CLL
0.464130861715432	M_CLL
0.485680106557453	M_CLL
0.488806884782894	M_CLL
0.455977886543604	M_CLL
0.480200439759122	M_CLL
0.473361610824352	M_CLL
0.473741486167082	M_CLL
0.478198567682937	M_CLL
0.477894722796626	M_CLL
0.488850921915736	M_CLL
0.495897306421462	M_CLL
0.474661659037589	M_CLL
0.476764360531328	M_CLL
0.495947175588571	M_CLL
0.489344812627702	M_CLL
0.485655846798626	M_CLL
0.461785120738712	M_CLL
0.476522564779314	M_CLL
0.471977357536651	M_CLL
0.476561549795101	M_CLL
0.474785014863496	M_CLL
0.486026141923337	M_CLL
0.471377514356529	M_CLL
0.486596841794547	M_CLL
0.480384014620621	M_CLL
0.498460080236639	M_CLL
0.475169409253969	M_CLL
0.443793432812119	DLBCL
0.455735844664724	DLBCL
0.454873539963341	DLBCL
0.483857654408473	DLBCL
0.462020151177713	DLBCL
0.463885308399253	DLBCL
0.470018916803473	DLBCL
0.484502122570248	DLBCL
0.492602415941607	DLBCL
0.439796259002507	DLBCL
0.476205039416254	DLBCL
0.44780312037964	DLBCL
0.439448957077031	DLBCL
0.503973377200018	DLBCL
0.477117663952042	DLBCL
0.510716941746469	DLBCL
0.494768385651303	DLBCL
0.415484141304564	DLBCL
0.506115467228521	DLBCL
0.407173032360968	DLBCL
0.4403998000154	DLBCL
0.510155531702482	DLBCL
0.433479055492079	DLBCL
0.479217927485531	DLBCL
0.524489312022368	DLBCL
0.453043041551564	DLBCL
0.452149957009383	DLBCL
0.493190712534568	DLBCL
0.405531907185619	DLBCL
0.489232060447418	DLBCL
0.50426088919424	DLBCL
0.493065734336305	DLBCL
0.47067755955171	DLBCL
0.48682403289632	DLBCL
0.510110452635607	DLBCL
0.503178573797302	DLBCL
0.465900866536657	DLBCL
0.474928606808443	DLBCL
0.484841163889073	DLBCL
0.457654840743505	DLBCL
0.491250608895929	DLBCL
0.506049370235113	DLBCL
0.517263815832535	DLBCL
0.491124209919346	DLBCL
0.488860716992462	DLBCL
0.456235370733456	DLBCL
0.522538087883015	DLBCL
0.485029940831489	DLBCL
0.484119873511816	DLBCL
0.539396626595864	DLBCL
0.512576413274098	DLBCL
0.496836013110287	DLBCL
0.526791917118497	DLBCL
0.406995191366528	DLBCL
0.425755794867405	DLBCL
0.486787874274065	DLBCL
0.476032207762186	DLBCL
0.513488796351712	DLBCL
0.487915087552777	DLBCL
0.476474317504596	DLBCL
0.464967782301869	DLBCL
0.445565016262465	DLBCL
0.477658879676834	DLBCL
0.461383373824929	DLBCL
0.49075958178891	DLBCL
0.501063699517446	DLBCL
0.48043917642207	DLBCL
0.527562624089287	DLBCL
0.537257121565904	BCP
0.556853696869335	BCP
0.55227202806809	BCP
0.566137568305962	BCP
0.545535189018707	BCP
0.533887997766667	BCP
0.530071968628573	BCP
0.557297286426062	BCP
0.550642318612193	BCP
0.532650551247739	BCP
0.546011635815992	BCP
0.543163371001743	BCP
0.546333017356426	BCP
0.557193051037398	BCP
0.554861453379774	BCP
0.550869973578198	BCP
0.554340633938306	BCP
0.542651975195149	BCP
0.551076631096392	BCP
0.554924555766419	BCP
0.542231057848355	BCP
0.553398592859403	BCP
0.508368910223387	naiBC
0.501306724388007	naiBC
0.518653263469764	naiBC
0.522331425531312	naiBC
0.526090678584865	naiBC
0.52801476475594	naiBC
0.538260149444287	naiBC
0.538742097185495	naiBC
0.520003556212792	naiBC
0.520791894148852	naiBC
0.527307180041327	naiBC
0.532328198464745	naiBC
0.551594757751421	naiBC
0.548186457681046	naiBC
0.53943929114822	naiBC
0.4972832383712	naiBC
0.522339705489543	naiBC
0.514201631221619	naiBC
0.524973396911721	naiBC
0.523672462334418	naiBC
0.519234461995313	naiBC
0.532059104316964	naiBC
0.496609856049563	gcBC
0.477392715504983	gcBC
0.474809512881237	gcBC
0.493381732241736	gcBC
0.484254219082427	gcBC
0.46663301907544	gcBC
0.499845777100264	gcBC
0.472725767816916	gcBC
0.498509663796157	gcBC
0.500595138467539	gcBC
0.49903852844794	gcBC
0.519053810755876	gcBC
0.524895549033985	gcBC
0.52442848322308	gcBC
0.512638863722953	gcBC
0.495685981649577	gcBC
0.488149231573899	gcBC
0.498370736189351	gcBC
0.496583606929211	gcBC
0.484965505570336	gcBC
0.491020603156668	MGZ
0.485938462033133	MGZ
0.494019415374126	MGZ
0.487212952136247	MBC
0.486465168133457	MBC
0.477397487766778	MBC
0.483996578637399	MBC
0.499195873105949	MBC
0.504543837452017	MBC
0.506325295140281	MBC
0.506643116852542	MBC
0.48284521808477	MBC
0.493308128213711	MBC
0.49349104371771	MBC
0.494132274820233	MBC
0.515589297114617	MBC
0.502900595078549	MBC
0.476726800953236	PC
0.483556751292992	PC
0.482758683357506	PC
0.497719840510521	PC
0.484792826319793	PC
0.494287841563072	PC
0.493669878557701	PC
0.500796750491532	PC
0.508025713180968	PC
0.515164945132854	PC
0.494395551650906	PC

## Sheet: Fig. 2g
Average methylation value	Group		Group	n
0.44532737734588	CLL		CLL	215
0.441932647641137	CLL		highCLL-derived RS	33
0.462678688189511	CLL		lowCLL-derived RS	12
0.427287137490735	CLL		DLBCL-like RS	13
0.443530806002666	CLL		DLBCL	68
0.448231018388665	CLL
0.459912833710997	CLL
0.446572734299621	CLL
0.46285049120534	CLL
0.411831652415939	CLL
0.44781232957324	CLL
0.449316972502265	CLL
0.423871865102302	CLL
0.462365141272692	CLL
0.438776941936115	CLL
0.459841835754034	CLL
0.474572860789946	CLL
0.443551118083061	CLL
0.460191086519197	CLL
0.440896828626265	CLL
0.425217785301465	CLL
0.434642551921378	CLL
0.45819909050045	CLL
0.444749481627947	CLL
0.450028900743938	CLL
0.459246235162657	CLL
0.47557706449455	CLL
0.465218662708761	CLL
0.474599299537857	CLL
0.447108187877297	CLL
0.472089128444234	CLL
0.444986266760025	CLL
0.481764945333617	CLL
0.45971677709159	CLL
0.47722089254792	CLL
0.470835615880744	CLL
0.478546874165953	CLL
0.477166080512743	CLL
0.457293953842368	CLL
0.483142008147433	CLL
0.481240991654169	CLL
0.450316358213598	CLL
0.431199733894795	CLL
0.460774488555241	CLL
0.4848835826368	CLL
0.457552013787523	CLL
0.46440126538384	CLL
0.494792925567392	CLL
0.437702861810727	CLL
0.506051634596033	CLL
0.469541227554188	CLL
0.48769128250365	CLL
0.489800903117146	CLL
0.485825394466879	CLL
0.488803792717834	CLL
0.492581177736451	CLL
0.47309184426087	CLL
0.463117313365251	CLL
0.485315077162225	CLL
0.486323530220512	CLL
0.487564928346077	CLL
0.496327949428154	CLL
0.481607443826947	CLL
0.458980790639458	CLL
0.477063457805686	CLL
0.477116825494507	CLL
0.456712184167902	CLL
0.459151314908508	CLL
0.491779799440859	CLL
0.473894976480745	CLL
0.477938493417421	CLL
0.467153786058711	CLL
0.461346061446601	CLL
0.450479520624547	CLL
0.482738935025798	CLL
0.479419098003473	CLL
0.456949402469937	CLL
0.477848606168523	CLL
0.483756708518462	CLL
0.485248586014983	CLL
0.416441651707131	CLL
0.494765550538807	CLL
0.486685874381734	CLL
0.453028487799383	CLL
0.432711954962393	CLL
0.474667801256039	CLL
0.472588830611482	CLL
0.453022679839784	CLL
0.449584834780941	CLL
0.49685085327014	CLL
0.499559933724207	CLL
0.470647075288878	CLL
0.457426362139067	CLL
0.481083835769145	CLL
0.480109205221375	CLL
0.451272782898456	CLL
0.468729885272386	CLL
0.478678080406564	CLL
0.484902692625871	CLL
0.446968754047528	CLL
0.468610841063405	CLL
0.474826369022296	CLL
0.474519106800006	CLL
0.477220748008252	CLL
0.477153345178285	CLL
0.482547374540083	CLL
0.48496854326149	CLL
0.457542437678636	CLL
0.467365534885874	CLL
0.491393065625431	CLL
0.483453326695787	CLL
0.467061827032897	CLL
0.469083137981827	CLL
0.455436319086031	CLL
0.450594747566683	CLL
0.461936921825674	CLL
0.467849833798012	CLL
0.415568963836605	CLL
0.449927087716604	CLL
0.448508711654236	CLL
0.484039418006705	CLL
0.488155175678955	CLL
0.490151120366511	CLL
0.498574580498464	CLL
0.479760834215072	CLL
0.484844786840116	CLL
0.482923924076268	CLL
0.465333019973571	CLL
0.467701517633829	CLL
0.486323149080683	CLL
0.47998177535892	CLL
0.485293210120251	CLL
0.498307885951938	CLL
0.477655447639247	CLL
0.473461235287568	CLL
0.479000724043483	CLL
0.488177313605432	CLL
0.459843327514055	CLL
0.486648724401927	CLL
0.468303237251846	CLL
0.451816279009994	CLL
0.476003093211598	CLL
0.49053331862042	CLL
0.488028642240102	CLL
0.478292525868102	CLL
0.480660919953018	CLL
0.459301138782914	CLL
0.470064216251164	CLL
0.491349908732372	CLL
0.484811356253721	CLL
0.483504148300611	CLL
0.480979453060842	CLL
0.494123219442471	CLL
0.494334440099026	CLL
0.504837447455673	CLL
0.518030479940347	CLL
0.497196400309532	CLL
0.488864204045175	CLL
0.4905179437598	CLL
0.502279333594953	CLL
0.511371293283072	CLL
0.493027294473513	CLL
0.500208663362779	CLL
0.441416725855422	CLL
0.471327350405621	CLL
0.523064983282795	CLL
0.489652159641884	CLL
0.476726659533381	CLL
0.47306586967961	CLL
0.469070772662913	CLL
0.497395302113281	CLL
0.487975514076333	CLL
0.494912860005784	CLL
0.473931655369674	CLL
0.46045371061703	CLL
0.500013666058962	CLL
0.467261773755027	CLL
0.464130861715432	CLL
0.443377167679468	CLL
0.469968204959576	CLL
0.471810952805766	CLL
0.485680106557453	CLL
0.488806884782894	CLL
0.455977886543604	CLL
0.480200439759122	CLL
0.473361610824352	CLL
0.473741486167082	CLL
0.512262373685952	CLL
0.478198567682937	CLL
0.477894722796626	CLL
0.475958094484649	CLL
0.488850921915736	CLL
0.495897306421462	CLL
0.474661659037589	CLL
0.476764360531328	CLL
0.495947175588571	CLL
0.489344812627702	CLL
0.499250448071968	CLL
0.495518159149152	CLL
0.497068278010562	CLL
0.485655846798626	CLL
0.461785120738712	CLL
0.476522564779314	CLL
0.483322490773187	CLL
0.471977357536651	CLL
0.476561549795101	CLL
0.474785014863496	CLL
0.486026141923337	CLL
0.484943024499435	CLL
0.471377514356529	CLL
0.486596841794547	CLL
0.474398391013573	CLL
0.480384014620621	CLL
0.498460080236639	CLL
0.475169409253969	CLL
0.43977697074327	highCLL-derived RS
0.362235635097331	highCLL-derived RS
0.464016859146694	highCLL-derived RS
0.438283215524686	highCLL-derived RS
0.413521890551454	highCLL-derived RS
0.409766945045814	highCLL-derived RS
0.378823092809231	highCLL-derived RS
0.430975993485946	highCLL-derived RS
0.437828769337708	highCLL-derived RS
0.405817351443812	highCLL-derived RS
0.35230010294829	highCLL-derived RS
0.416544022398835	highCLL-derived RS
0.462359040096839	highCLL-derived RS
0.399696313345725	highCLL-derived RS
0.369819741024501	highCLL-derived RS
0.457500937638016	highCLL-derived RS
0.435271598200783	highCLL-derived RS
0.456471439937188	highCLL-derived RS
0.296475970750902	highCLL-derived RS
0.456558184875618	highCLL-derived RS
0.460657730181036	highCLL-derived RS
0.424236314707193	highCLL-derived RS
0.435476591626185	highCLL-derived RS
0.389164827181088	highCLL-derived RS
0.374769678506941	highCLL-derived RS
0.340128343760336	highCLL-derived RS
0.351801511845229	highCLL-derived RS
0.45962257409093	highCLL-derived RS
0.436374899355843	highCLL-derived RS
0.422057601750727	highCLL-derived RS
0.468187241384783	highCLL-derived RS
0.412362319628863	highCLL-derived RS
0.469708251832262	highCLL-derived RS
0.420339456506091	lowCLL-derived RS
0.430623300809098	lowCLL-derived RS
0.41368503888817	lowCLL-derived RS
0.422933021800113	lowCLL-derived RS
0.457009830830184	lowCLL-derived RS
0.414356878096739	lowCLL-derived RS
0.39386794945923	lowCLL-derived RS
0.431654203723183	lowCLL-derived RS
0.4601768546682	lowCLL-derived RS
0.375274623281528	lowCLL-derived RS
0.364880694486671	lowCLL-derived RS
0.423309809122268	lowCLL-derived RS
0.442198221257721	DLBCL-like RS
0.509085300622564	DLBCL-like RS
0.42191138244448	DLBCL-like RS
0.464559949819375	DLBCL-like RS
0.450807682176449	DLBCL-like RS
0.537074352937421	DLBCL-like RS
0.454916472954569	DLBCL-like RS
0.414586352210423	DLBCL-like RS
0.449649470075885	DLBCL-like RS
0.47810803931464	DLBCL-like RS
0.394580216642385	DLBCL-like RS
0.425039070125199	DLBCL-like RS
0.49917584791101	DLBCL-like RS
0.443793432812119	DLBCL
0.455735844664724	DLBCL
0.454873539963341	DLBCL
0.483857654408473	DLBCL
0.462020151177713	DLBCL
0.463885308399253	DLBCL
0.470018916803473	DLBCL
0.484502122570248	DLBCL
0.492602415941607	DLBCL
0.439796259002507	DLBCL
0.476205039416254	DLBCL
0.44780312037964	DLBCL
0.439448957077031	DLBCL
0.503973377200018	DLBCL
0.477117663952042	DLBCL
0.510716941746469	DLBCL
0.494768385651303	DLBCL
0.415484141304564	DLBCL
0.506115467228521	DLBCL
0.407173032360968	DLBCL
0.4403998000154	DLBCL
0.510155531702482	DLBCL
0.433479055492079	DLBCL
0.479217927485531	DLBCL
0.524489312022368	DLBCL
0.453043041551564	DLBCL
0.452149957009383	DLBCL
0.493190712534568	DLBCL
0.405531907185619	DLBCL
0.489232060447418	DLBCL
0.50426088919424	DLBCL
0.493065734336305	DLBCL
0.47067755955171	DLBCL
0.48682403289632	DLBCL
0.510110452635607	DLBCL
0.503178573797302	DLBCL
0.465900866536657	DLBCL
0.474928606808443	DLBCL
0.484841163889073	DLBCL
0.457654840743505	DLBCL
0.491250608895929	DLBCL
0.506049370235113	DLBCL
0.517263815832535	DLBCL
0.491124209919346	DLBCL
0.488860716992462	DLBCL
0.456235370733456	DLBCL
0.522538087883015	DLBCL
0.485029940831489	DLBCL
0.484119873511816	DLBCL
0.539396626595864	DLBCL
0.512576413274098	DLBCL
0.496836013110287	DLBCL
0.526791917118497	DLBCL
0.406995191366528	DLBCL
0.425755794867405	DLBCL
0.486787874274065	DLBCL
0.476032207762186	DLBCL
0.513488796351712	DLBCL
0.487915087552777	DLBCL
0.476474317504596	DLBCL
0.464967782301869	DLBCL
0.445565016262465	DLBCL
0.477658879676834	DLBCL
0.461383373824929	DLBCL
0.49075958178891	DLBCL
0.501063699517446	DLBCL
0.48043917642207	DLBCL
0.527562624089287	DLBCL

## Sheet: Fig. 3b
Kmeans cluster	n	Differential Pvalue (two-sided t-test)	Mean (left subgroup)	Mean (right subgroup)	standard deviation (left subgroup)	standard deviation (right subgroup)	median (left subgroup)	median (right subgroup)	standard error at the mean (left subgroup)	standard error at the mean (right subgroup)
cluster0	2765	0.074456794	-0.392725945	0.109536234	0.477384249	0.604031033	-0.454757488	0.354972141	0.143936767	0.27013089
cluster1	1657	0.0000129	1.09673118	-0.483863578	0.439146747	0.361083576	1.091392647	-0.523648026	0.132407726	0.161481485
cluster2	2137	0.00494269	0.117977681	-0.113954346	0.11053769	0.126888653	0.123238409	-0.108883098	0.033328367	0.056746331
cluster3	1480	0.241439811	0.067299133	-0.100269695	0.676170084	0.249325299	-0.068595934	-0.153232484	0.203872951	0.111501663
cluster4	2944	0.097553584	0.229781245	-0.044237024	0.407352141	0.342201362	0.415857418	-0.050272947	0.122821292	0.153037101
cluster5	1691	0.080611599	0.016553258	-0.47284782	0.837090316	0.473243067	0.396774905	-0.470184697	0.252392227	0.211640734
cluster6	2203	0.000000256	-1.015149567	0.234396702	0.388351288	0.0582308	-1.050596491	0.258490748	0.117092319	0.026041606
cluster7	3252	0.036226508	0.033227898	0.179408261	0.178109187	0.114392191	0.080283975	0.162119529	0.05370194	0.051157743
cluster8	1829	0.332727192	0.044778358	-0.094761557	0.214130186	0.658395423	-0.009908328	-0.527311552	0.06456268	0.294443384
cluster9	3550	0.410170406	-0.105220118	-0.137888057	0.21680269	0.27197573	-0.05442659	-0.165096059	0.065368471	0.121631244

## Sheet: Fig. 5
Series of Chapuy et al.
Score	Gender	Age-at first diagnosis Years	IPI_AGE Age > 60 years: 1; age <=60 years: 0	IPI_LDH LDH > normal reference: 1; LDH <= normal reference: 0	IPI_ECOG 0 = ECOG <= 1 or 1 = ECOG > 1	IPI_STAGE Stage III/IV; 0 = stage I/II or 1 = stage III/IV	IPI_EXBM Extralymphatic involvement (E) > 1; 0 = E <= 1 or 1 = E > 1	IPI IPI-Score 0-5	PFS Progression-free survival (months)	PFS_STAT Progression-free survival status; 0 = censored, 1 = event (see methods)	OS Overall survival (months)	OS_STAT Overall survival status; 0 = censored, 1 = death from any cause	1 = group with score above threshold; 2=group with score below threshold
1.16146903873742	male	61	1	1	0	1	0	3	na	na	7.3	1	1
0.693023580686647	male	63	1	na	na	na	na	na	na	na	na	na	1
0.682725112802646	male	68	1	1	0	1	0	3	7.6	1	20.9	1	1
0.642801573045736	female	53	0	0	0	0	0	0	60.2	1	60.7	1	1
0.606699013903025	male	57	0	1	0	0	0	1	20.5	1	58.9	0	1
0.497163219359284	female	81	1	0	0	1	1	3	19.1	1	19.5	1	1
0.489084246680101	female	82	1	0	0	1	0	2	16.4	1	91.7	0	1
0.429530835562081	female	67	1	1	0	1	1	4	70.7	0	59.7	0	1
0.340957125007827	male	62	1	0	0	0	0	1	68.5333	0	93.2055	0	2
0.329920891580999	female	70	1	0	0	1	0	2	77.6	0	124.7671	0	2
0.313848747452323	male	71	1	0	0	1	0	2	119.5	0	95.3	0	2
0.303688249731472	female	59	0	0	0	0	0	0	86.6333	0	133.1178	0	2
0.292502987790082	male	55	0	1	0	1	1	3	7	1	13.7	1	2
0.28521266210992	male	59	0	1	0	1	0	2	54.7	1	84	0	2
0.248177105972737	female	80	1	na	na	na	na	na	na	na	na	na	2
0.243930333284012	female	57	0	1	1	1	1	4	26.4	1	59.8	1	2
0.241592040700201	male	68	1	1	0	1	1	4	na	na	12.7	1	2
0.234704913054548	male	53	0	0	0	1	0	1	72.3667	0	72.3667	0	2
0.216404283188797	male	65	1	0	0	0	0	1	72.5333	0	72.5333	0	2
0.206966805636807	female	79	1	1	0	1	0	3	16.6333	1	32.5808	1	2
0.20344510534397	male	51	0	0	1	1	0	2	91.9	0	93	0	2
0.1925211310945	male	72	1	0	0	1	0	2	16.4	1	33.9	1	2
0.186679625695021	female	na	na	na	na	na	na	na	na	na	na	na	2
0.184041749998607	male	26	0	1	1	1	0	3	56.6	0	56.7	0	2
0.159242409269072	male	58	0	na	na	na	na	na	na	na	na	na	2
0.150169101014376	female	77	1	1	0	1	0	3	1.6333	1	1.7	1	2
0.146909402735425	male	33	0	1	0	0	0	1	49.6667	0	83.1781	0	2
0.146561224780386	female	86	1	1	0	0	0	2	0.2333	1	0.2333	1	2
0.133623227175261	male	50	0	0	0	0	0	0	5.6333	0	5.6333	0	2
0.133141072975365	female	50	0	1	1	1	1	4	2.1	1	2.0712	1	2
0.126409398862459	male	77	1	na	na	na	na	na	na	na	na	na	2
0.12504343741514	female	54	0	0	0	1	0	1	81.0333	0	129.6986	0	2
0.1230535613972	male	66	1	1	0	1	0	3	46.7667	0	46.7667	0	2
0.0947839636370903	female	71	1	1	0	1	0	3	55.2667	0	99.0247	0	2
0.0924020133258259	male	46	0	0	0	0	0	0	57.1333	0	110.0055	0	2
0.0917396112325318	female	49	0	0	0	1	0	1	55.2	0	101.6219	0	2
0.0878024159293206	female	82	1	na	na	na	na	na	na	na	na	na	2
0.0739387662280696	male	27	0	0	0	0	0	0	41.1333	0	82.8164	0	2
0.0731654568387276	female	61	1	0	0	1	0	2	59.6333	0	59.6333	0	2
0.071105791138754	male	78	1	1	0	1	1	4	94.5	0	61.3	0	2
0.0648040011631862	male	38	0	0	0	0	0	0	62.4333	0	99.9123	0	2
0.0637671362334646	female	59	0	1	1	1	1	4	1.6333	1	5	1	2
0.0562802577001916	male	73	1	1	0	1	1	4	10.9	1	19.8575	1	2
0.054134792763381	female	67	1	na	na	na	na	na	na	na	na	na	2
0.0534656182579756	female	42	0	0	0	1	0	1	71.8	0	35.4	0	2
0.0417657908252036	male	60	0	0	0	0	0	0	58.3	0	46.9	0	2
0.0411617955764519	male	80	1	1	1	1	0	4	27.1	0	27.8795	0	2
0.0345056280838318	female	76	1	na	na	na	na	na	na	na	na	na	2
0.0342831555054817	female	70	1	1	1	1	0	4	40.7	1	40.7	1	2
0.0341501844862738	male	56	0	1	0	1	0	2	94.9	0	70.8	0	2
0.0335822028144782	male	40	0	0	0	0	0	0	51.3	0	56.811	0	2
0.031835122510105	male	70	1	0	0	0	0	1	14.1667	1	30.1333	0	2
0.030878869684918	female	78	1	na	na	na	na	na	na	na	na	na	2
0.0286969254363869	male	54	0	0	0	1	0	1	10.2667	0	10.126	0	2
0.0272140465031922	male	58	0	1	0	1	0	2	82.7	0	61.2	0	2
0.0267147442191297	female	na	na	na	na	na	na	na	na	na	na	na	2
0.025945777089872	female	88	1	na	na	na	na	na	na	na	na	na	2
0.0242399080709628	female	93	1	na	na	na	na	na	na	na	na	na	2
0.0230067704795744	male	74	1	1	0	1	0	3	37.5	1	70.9	0	2
0.0207877987626234	male	88	1	1	0	1	1	4	6	1	6.4	1	2
0.0192374160398624	female	77	1	0	0	0	0	1	54.6667	0	102.1808	0	2
0.0174826297405944	male	28	0	1	0	1	1	3	99	0	86.9	0	2
0.0174236725180732	female	89	1	na	na	na	na	na	na	na	na	na	2
0.0120887211396222	male	85	1	0	0	1	1	3	na	na	na	na	2
-0.00671087753673111	male	83	1	1	0	1	0	3	na	na	na	na	2
-0.00863632290485139	female	81	1	0	0	0	0	1	58.8	0	47	0	2
-0.00960342783325236													2
-0.0132238290056955	male	55	0	0	0	0	0	0	106.7	0	95.7	0	2
-0.0149639119685969	male	31	0	1	1	1	1	4	43.3667	0	60.0329	0	2
-0.0168359568304275	female	55	0	1	1	1	0	3	59.6	0	59.9	0	2
-0.0273748146344808	male	60	1	0	0	1	1	3	81.7	0	81.7	0	2
-0.0284332965763362	female	64	1	1	0	0	0	2	2.1333	1	18.937	1	2
-0.0286181806764334	female	68	1	na	na	na	na	na	na	na	na	na	2
-0.0306880456368957	male	55	0	1	0	1	1	3	84.5	0	63.1	0	2
-0.0341908149889318	male	61	1	0	0	0	0	1	40.2667	0	50.8932	0	2
-0.0365525994552249	male	74	1	1	0	1	0	3	59.2	0	59.7	0	2
-0.0377623065799891	male	76	1	0	0	1	0	2	14.9	1	26.8	1	2
-0.0464895381654168	male	83	1	0	0	0	0	1	13.0333	0	13.0333	0	2
-0.0471369090173358	female	66	1	na	na	na	na	na	na	na	na	na	2
-0.0565585418556512	female	84	1	0	0	1	0	2	71.3	0	58.9	0	2
-0.0576624638518071	male	41	0	0	0	0	0	0	83	0	59.1	0	2
-0.0680133962120918	male	51	0	1	0	1	1	3	92.3	0	52	0	2
-0.0734089345964655	female	82	1	0	0	0	0	1	54.4	1	55.8	1	2
-0.0794497832383542	female	84	1	na	na	na	na	na	na	na	na	na	2
-0.0985549510413967	female	69	1	1	0	1	0	3	90.4	0	90.4	0	2
-0.099092324874249	male	33	0	na	1	1	0	na	62.8667	0	62.0055	0	2
-0.112266476547508	male	69	1	1	0	1	1	4	36.8667	0	82.2904	0	2
-0.123386710525884	female	55	0	1	0	0	0	1	76.6	0	59.1	0	2
-0.135477889610764	male	81	1	1	1	1	0	4	2.8333	1	3.4333	1	2
-0.136590923738483	female	55	0	1	0	0	0	1	11.8333	1	22.8333	1	2
-0.147240710867113	male	70	1	na	1	0	1	na	na	na	10.9808	0	2
-0.149819028995037	female	69	1	na	0	1	1	na	na	na	106.4219	0	2
-0.152881477195478	female	63	1	1	0	1	1	4	9.9	1	10.2	1	2
-0.153103241487819													2
-0.160392453495802	female	66	1	na	na	na	na	na	na	na	na	na	2
-0.162459961606588	male	na	na	na	na	na	na	na	na	na	na	na	2
-0.166723860847783	female	67	1	na	1	1	1	na	40.6333	0	77.7863	0	2
-0.171242397856455	male	78	1	0	0	0	0	1	8.9	1	47.6	0	2
-0.177945693638345	female	58	0	0	0	1	0	1	5.5333	0	35.3753	0	2
-0.180952287855457	female	75	1	na	na	na	na	na	na	na	na	na	2
-0.188389833613196	female	na	na	na	na	na	na	na	na	na	na	na	2
-0.188402425161465	male	64	1	1	0	1	0	3	49.4	0	49.5	0	2
-0.194598003698206	male	na	na	na	na	na	na	na	na	na	na	na	2
-0.19916385227828	male	68	1	na	na	na	na	na	na	na	na	na	2
-0.200147307506573	male	78	1	na	na	na	na	na	na	na	na	na	2
-0.200151411768588	female	72	1	1	0	0	0	2	5.4	1	95.1	0	2
-0.203728056525176	male	62	1	0	0	1	0	2	92.3667	0	92.3667	0	2
-0.206062925888432	male	34	0	1	0	0	0	1	72.3667	0	118.3233	0	2
-0.206599785591699	male	na	na	na	na	na	na	na	na	na	na	na	2
-0.208747157412543	male	41	0	0	0	1	1	2	66.1333	0	89.3918	0	2
-0.213103800953542	male	63	1	0	1	1	0	3	0.7	1	1	1	2
-0.215419012643614	male	57	0	0	0	0	0	0	64.4333	0	64.4333	0	2
-0.222280898198696	male	59	0	0	0	1	0	1	27.6	1	120.4	0	2
-0.223331563359701	female	64	1	0	0	0	1	2	73.3667	0	102.3781	0	2
-0.223975053903417	female	72	1	na	na	na	na	na	na	na	na	na	2
-0.225822580221723	male	76	1	1	0	0	0	2	41.1333	0	41.1333	0	2
-0.22756780668549	male	53	0	1	0	1	0	2	5.4	1	13.2333	1	2
-0.238054751644658	male	82	1	0	0	1	0	2	121.5	0	94.8	0	2
-0.238344487850553	male	68	1	0	0	1	0	2	61.4667	0	93.1397	0	2
-0.240323792314173	male	66	1	1	0	0	0	2	29.8	1	45.2	1	2
-0.241052061368066	female	74	1	na	na	na	na	na	na	na	na	na	2
-0.242018182133941	female	63	1	0	0	1	0	2	4.9	1	12.7	1	2
-0.242906382361984	male	75	1	0	0	0	0	1	72.6	0	73	0	2
-0.243101187948361	female	75	1	na	na	na	na	na	na	na	na	na	2
-0.243106912128126	male	na	na	na	na	na	na	na	na	na	na	na	2
-0.247010903106386	male	70	1	1	1	1	1	5	8.1667	1	28.2667	1	2
-0.254600666074007	female	80	1	1	1	0	0	3	57.6	0	57.6	0	2
-0.256992224703931	female	67	1	1	0	1	1	4	na	na	10.2	1	2
-0.260054764919278	male	59	0	1	1	1	1	4	82.7667	0	82.7667	0	2
-0.272434569561746	female	68	1	0	0	1	1	3	42.0667	0	90.0493	0	2
-0.287003027096027	female	77	1	0	0	0	0	1	82	1	72.3	0	2
-0.289493749009463	male	46	0	0	0	0	0	0	62.6333	0	68.8438	0	2
-0.30735924783398	male	86	1	0	1	1	0	3	17.4	0	17.4	0	2
-0.308003020961801	male	66	1	na	na	na	na	na	na	na	na	na	2
-0.309124218802878	female	81	1	0	1	0	0	2	59.9667	0	85.1178	1	2
-0.312973514151901	female	65	1	1	1	0	0	3	7.4	1	20.9	1	2
-0.326641134240134	male	49	0	0	0	0	0	0	na	na	na	na	2
Series of Lenz et al.
Score	Age	fup_status	fup_years	ecog	stage	LDH	nb_extranodal_sites	1 = group with score above threshold; 2=group with score below threshold
1.03243219714992	65	DEAD	0.37	2	4	0.05	0	1
0.848634972304722	64	DEAD	0.47	1	4	1.44	0	1
0.71491457166443	75	ALIVE	1.04	1	3	0.38	1	1
0.663106728055894	40	DEAD	1.59	0	2	0.91	0	1
0.656114696630001	51	ALIVE	3.28	NA	3	NA	0	1
0.6412204779054	72	DEAD	0.01	2	4	NA	0	1
0.596592177946066	63	DEAD	2.31	0	3	0.809090909	0	1
0.589858786214663	73	DEAD	0.17	1	4	NA	1	1
0.586842702162165	26	ALIVE	3.94	0	1	0.73	1	1
0.560702172122834	56	ALIVE	5	1	2	1.7	0	1
0.549158217469634	81	ALIVE	7.62	1	2	0.82	0	1
0.528668713778065	66	DEAD	0.29	2	4	2	1	1
0.524193064964965	45	DEAD	0.6	1	4	6.13	1	1
0.517701026518799	83	DEAD	0.16	3	4	NA	0	1
0.51345655516101	52	ALIVE	1.98	2	2	0.78	1	1
0.450500933029836	54	DEAD	1.31	1	3	1.375	0	1
0.450177975840817	79	ALIVE	2.98	1	1	0.9	1	1
0.447386679566775	64	DEAD	1	2	3	1.47	0	1
0.445700691046224	80	DEAD	0.28	1	3	16.68	0	1
0.435724875323784	46	ALIVE	3.52	1	3	0.75	0	1
0.434982113692115	68	DEAD	0.94	0	4	1.75	2	1
0.42927040585036	69	DEAD	3.26	2	4	NA	0	1
0.427668786623128	78	DEAD	0.01	4	4	5.8	1	1
0.427407736579695	84	DEAD	0.2	1	1	1	0	1
0.426960260997409	72	DEAD	0.21	1	4	6	0	1
0.419077420350825	69	DEAD	7.49	1	2	0.814285714	0	1
0.389641928657279	74	DEAD	0.31	2	3	1.64	0	1
0.386593380541558	76	DEAD	0.34	2	2	1.32	0	1
0.379399098829962	59	ALIVE	3.12	1	4	0.47	4	1
0.378477981494455	83	ALIVE	3.42	0	1	1.13	0	1
0.377782441822776	63	DEAD	2.31	0	3	0.809090909	0	1
0.375722576621785	77	DEAD	0.36	1	2	0	0	1
0.369713526477655	58	DEAD	0.62	2	2	1.05	0	1
0.369649939308192	35	DEAD	1.7	0	2	NA	0	1
0.365016356657978	77	DEAD	0.24	1	2	0.72	1	1
0.340984114736431	66	DEAD	0.96	1	1	0.74	0	2
0.337147590573649	59	ALIVE	4.11	1	3	1.83	0	2
0.321444670408217	35	ALIVE	3.93	1	4	0.8	5	2
0.310842765015872	73	DEAD	0.51	1	2	0.84	0	2
0.306154441367554	23	ALIVE	5.06	0	2	0.73	1	2
0.302108030287465	26	ALIVE	10.53	1	2	1.37	0	2
0.300539008286287	61	ALIVE	9.16	0	1	0.72	0	2
0.294152747601928	NA	NA	NA	NA	NA	NA	NA	2
0.28198081740542	59	DEAD	3.13	1	4	1.822727273	1	2
0.278145252625743	74	ALIVE	1.37	1	3	2.02	NA	2
0.268943164984704	72	DEAD	0.03	2	2	0.9	1	2
0.266973187344037	45	ALIVE	0.67	1	2	2.73	NA	2
0.26443218497646	62	DEAD	0.94	1	4	3.99	0	2
0.263172115656917	39	DEAD	0.62	1	2	0.99	0	2
0.259045289845204	73	ALIVE	0.24	2	3	NA	0	2
0.252894342317956	76	ALIVE	0.98	0	1	0.52	0	2
0.249658588620132	74	DEAD	2.59	0	2	1.87	0	2
0.246114094764503	23	ALIVE	3.37	1	3	0.9	0	2
0.243568050809966	62	ALIVE	10.14	1	2	2.56	0	2
0.242598991919128	76	DEAD	2.54	3	1	1.01	0	2
0.240171905800714	73	DEAD	1.31	2	4	0.6	1	2
0.23756723154322	51	ALIVE	1.3	1	3	1.43	0	2
0.237508497342623	77	DEAD	6.64	0	3	1.836363636	0	2
0.237166651343029	72	ALIVE	0.82	1	3	NA	0	2
0.23173158334285	63	ALIVE	3.35	2	4	0.97	1	2
0.230278268033409	76	ALIVE	2.38	2	3	0.77	2	2
0.226432856015042	92	DEAD	0.74	2	1	NA	1	2
0.224946182180824	36	ALIVE	5.06	0	2	0.51	0	2
0.224445256302599	79	ALIVE	2.71	1	2	3.32	0	2
0.215566024520924	62	DEAD	0	NA	NA	NA	0	2
0.2033855101678	64	DEAD	0.58	3	4	5.56	2	2
0.192308424044107	64	DEAD	0.69	3	2	2.05	NA	2
0.19220992149611	84	ALIVE	5.51	0	3	1	1	2
0.191913825632757	18	DEAD	0.05	1	4	NA	1	2
0.183191560936585	74	DEAD	0.21	1	2	1.32	0	2
0.180549683404008	64	DEAD	0.38	1	3	NA	0	2
0.179353989074602	41	DEAD	6.08	0	2	1.96	0	2
0.178699400380899	72	ALIVE	5.68	NA	NA	0.88	1	2
0.169876210289158	76	DEAD	0.96	NA	2	NA	1	2
0.169634793261063	72	ALIVE	1.67	1	2	1.2	0	2
0.166896899109513	36	ALIVE	8.89	1	4	0.79	1	2
0.164868121494575	NA	NA	NA	NA	NA	NA	NA	2
0.160996627915118	81	DEAD	3.58	1	2	0.85	0	2
0.160310876186889	86	DEAD	0.15	NA	NA	NA	NA	2
0.156880861074211	77	DEAD	0.04	4	4	4.1	1	2
0.156647407663879	74	ALIVE	2.72	0	3	0.76	0	2
0.145846582649725	81	ALIVE	7.81	1	4	0.66	0	2
0.142976456537409	41	ALIVE	1.91	1	3	1.57	0	2
0.138265064200434	69	ALIVE	3.7	0	1	0.9	0	2
0.13566494735297	79	DEAD	0.11	1	1	NA	0	2
0.12371648580001	54	ALIVE	1.41	0	1	0.77	0	2
0.12225553148538	80	DEAD	0.04	4	3	1.56	0	2
0.119404398414214	75	ALIVE	0.4	1	2	0	1	2
0.117884049324909	68	ALIVE	7.72	0	1	NA	0	2
0.114316603002169	64	ALIVE	2.49	2	3	1.17	0	2
0.113618536357651	52	ALIVE	3.4	0	1	0.6	0	2
0.111823670898039	74	DEAD	0.41	3	4	0.71	2	2
0.10792222105547	72	DEAD	2.24	1	4	0.9	1	2
0.10751660969973	57	DEAD	0.89	0	4	2	1	2
0.106790371150654	78	ALIVE	2.5	2	3	0.87	0	2
0.106033364061819	54	ALIVE	2.93	4	4	2.16	1	2
0.10527425859143	72	ALIVE	4.23	1	1	NA	2	2
0.102169918957477	85	DEAD	0.09	2	2	1.01	NA	2
0.100784008566405	75	DEAD	1.52	2	4	1.64	1	2
0.100301146409471	80	ALIVE	2.66	1	2	1.08	0	2
0.0988670016206863	59	DEAD	0.03	2	4	5.68	1	2
0.0929151835869209	59	DEAD	0.31	1	4	1.22	0	2
0.0917953258780717	61	ALIVE	2.95	0	4	2.17	1	2
0.0913765156481332	68	ALIVE	0.67	0	2	0.93	1	2
0.0911162803776548	66	ALIVE	2.48	1	4	NA	0	2
0.0897179266831296	40	ALIVE	3.44	1	4	0.9	NA	2
0.0844886448254505	49	DEAD	0.3	1	4	30.76	4	2
0.0825349156303968	57	DEAD	0.25	2	4	2.186363636	0	2
0.0811117152647183	51	DEAD	1.55	3	3	2	0	2
0.0797391491568637	75	DEAD	0.34	3	4	NA	1	2
0.0783728730296619	62	DEAD	3.82	1	2	0.51	1	2
0.0772422468471236	52	ALIVE	2.03	NA	4	NA	1	2
0.0770809993767301	45	ALIVE	16.79	0	4	1.322727273	0	2
0.0753844758192342	67	ALIVE	5.11	1	3	1.16	0	2
0.0732429532032422	17	ALIVE	5.63	2	2	1.88	0	2
0.0730876389035934	58	ALIVE	1.53	1	2	NA	1	2
0.0728945352337312	49	DEAD	1.38	1	2	1.36	1	2
0.071230313195143	61	DEAD	11.02	1	4	1.41	0	2
0.0712184167237008	51	DEAD	0.05	1	4	0.85	0	2
0.0656223741932978	NA	NA	NA	NA	NA	NA	NA	2
0.0568415586312568	76	ALIVE	4.01	1	3	0.8	0	2
0.0540592281175178	23	ALIVE	3.36	NA	2	0.93	NA	2
0.0538175842389895	56	ALIVE	10.18	0	1	0.64	0	2
0.053266468793883	35	ALIVE	2.43	0	1	0.7	1	2
0.0525453064049081	42	ALIVE	6.44	1	2	1.68	0	2
0.0518030136679536	85	ALIVE	2.74	0	3	0	0	2
0.0480164761584792	85	DEAD	1.51	1	2	0.82	1	2
0.0476103394424295	77	ALIVE	4.78	1	1	NA	NA	2
0.0463539008500609	62	DEAD	3.88	1	3	0.9	0	2
0.0461802098657307	65	DEAD	4.47	3	4	3.728571429	0	2
0.0461203111725353	65	DEAD	5.57	1	3	0.863636364	0	2
0.0456698747772538	71	ALIVE	2.58	NA	2	NA	0	2
0.0452098394755125	56	ALIVE	1.42	1	4	0.77	3	2
0.0446946410593937	47	DEAD	0.55	3	4	NA	2	2
0.0439420792370169	69	DEAD	1.88	1	2	1.55	1	2
0.0421753118073303	63	DEAD	4.36	1	3	2.57	0	2
0.0410677594684343	84	DEAD	0.03	1	3	1.95	NA	2
0.0398977590922792	56	DEAD	0.46	1	4	1.69	2	2
0.0395242349455447	73	DEAD	1.1	1	3	0.68	0	2
0.0384645091322291	66	ALIVE	15.41	1	1	NA	0	2
0.037490777233211	51	DEAD	6.87	1	2	0.642857143	0	2
0.037424751998153	72	ALIVE	7.22	1	1	0.775	0	2
0.0360379535586677	63	DEAD	0.08	3	4	7.35	3	2
0.0357264682065245	66	ALIVE	1.6	0	2	0.93	0	2
0.0352627527527862	42	ALIVE	11.17	0	3	2.09	0	2
0.0348675378110798	67	ALIVE	3.35	1	1	0.74	0	2
0.0347279157244215	83	DEAD	0.33	2	3	0.96	0	2
0.0335857289111962	60	DEAD	2.26	0	4	0.98	1	2
0.0333065908803203	86	ALIVE	1.63	NA	3	1.23	1	2
0.0328739133080069	63	ALIVE	5.23	0	2	0.92	0	2
0.0325455718628506	79	DEAD	0.19	2	2	2.77	0	2
0.0324470217315632	42	ALIVE	1.64	1	3	0.85	0	2
0.0318732202995335	78	ALIVE	5.37	1	4	0	1	2
0.0280268067935191	17	ALIVE	1.92	1	1	0	0	2
0.0271240877478986	53	ALIVE	5.8	1	2	NA	2	2
0.026451698548845	78	DEAD	0.42	1	2	4.15	0	2
0.024309947805376	71	ALIVE	3.47	1	1	0.48	0	2
0.0234016940569893	71	ALIVE	3.27	0	3	1.12	0	2
0.0217198909987346	81	DEAD	6.8	2	4	NA	0	2
0.0204454547900232	60	ALIVE	5.88	0	2	0.514285714	0	2
0.0197736289897529	87	DEAD	0.53	2	2	1.06	1	2
0.0182654625349489	75	ALIVE	2.77	NA	4	NA	NA	2
0.0167861185222577	71	DEAD	2.82	0	2	0.68	0	2
0.0164157227224047	80	ALIVE	4.55	1	4	1.14	1	2
0.015357285889499	67	DEAD	2	2	4	0.92	1	2
0.0151099247068017	54	DEAD	1.03	1	4	1.89	NA	2
0.0137088664416345	70	DEAD	4.13	1	2	0.9	0	2
0.0135036353707968	66	ALIVE	3.88	3	4	2.88	3	2
0.0130822844310878	17	ALIVE	2.12	1	2	0.9	0	2
0.0109671934599113	71	ALIVE	4.74	0	3	0.74	0	2
0.00902202549157727	42	ALIVE	3.22	0	1	0.7	0	2
0.00825113845871675	40	ALIVE	3.3	0	2	0.87	0	2
0.00512192880591138	63	ALIVE	4.86	1	4	1.32	1	2
0.00150892882627164	71	DEAD	0.5	NA	3	NA	0	2
-0.00137984574214519	78	ALIVE	5.12	0	3	1.19	0	2
-0.00230960221141542	55	ALIVE	2.8	1	4	1.12	3	2
-0.00242097424851327	74	DEAD	1.49	2	4	1.6	1	2
-0.00271931128898119	73	DEAD	1.1	1	4	1.376190476	0	2
-0.00323590611018639	43	ALIVE	4.05	1	2	NA	0	2
-0.00472343528370637	21	DEAD	0.4	1	4	3.08	2	2
-0.00638575773347439	36	ALIVE	7.21	0	1	0.69047619	0	2
-0.00711834656172312	53	ALIVE	2.94	1	2	0.79	1	2
-0.00736695415443187	70	ALIVE	7.24	0	2	0.76	0	2
-0.00880634636199476	49	ALIVE	10.75	2	4	0.82	1	2
-0.0105130619026132	NA	NA	NA	NA	NA	NA	NA	2
-0.0117039116437235	68	DEAD	1.22	2	4	1.9	1	2
-0.0166007063171598	48	ALIVE	3.5	NA	4	0.84	1	2
-0.0166565563328479	72	DEAD	0.99	1	4	0.466	0	2
-0.0180239906997181	74	ALIVE	0.72	1	1	NA	0	2
-0.0190500007769603	57	ALIVE	2.46	3	4	2.22	2	2
-0.0196648343664287	60	DEAD	1.08	1	4	2.78	0	2
-0.0197234486890116	NA	NA	NA	NA	NA	NA	NA	2
-0.0203242112830169	80	ALIVE	3.12	1	1	0.61	1	2
-0.0224702969369436	42	DEAD	1.21	1	3	2.85	1	2
-0.0231343704424522	56	ALIVE	9.67	1	3	1.380952381	0	2
-0.0231371106314403	57	ALIVE	4.42	2	2	NA	NA	2
-0.0243585402096958	67	DEAD	0	0	3	3.72	0	2
-0.0266752993869417	80	ALIVE	1.31	1	3	NA	0	2
-0.0276538828624535	35	ALIVE	4.01	1	2	1.13	0	2
-0.0280191282277607	69	ALIVE	0.5	0	1	0.7	0	2
-0.0286503681783533	28	ALIVE	2.12	1	2	NA	1	2
-0.0295192625381642	22	ALIVE	1.4	2	4	2.69	2	2
-0.0297132522376673	74	DEAD	1.04	1	2	1.04	0	2
-0.0305947154540546	62	DEAD	0.8	NA	4	2.22	NA	2
-0.03148287443466	45	ALIVE	2.02	1	3	1.11	1	2
-0.0316381549841162	57	DEAD	1.05	2	4	1.8	1	2
-0.0335163692271832	55	ALIVE	6.72	1	3	0.62	0	2
-0.0347824507871043	49	ALIVE	4.54	1	3	0.9	0	2
-0.0363714326379702	36	ALIVE	5.15	1	1	0.72	1	2
-0.0370314909072461	71	ALIVE	4.42	NA	3	NA	0	2
-0.0373024228786092	51	ALIVE	0.62	2	3	7.62	1	2
-0.038662499754908	59	ALIVE	2.23	2	4	1.6	1	2
-0.0389892811996753	83	DEAD	0.38	2	NA	1.1	2	2
-0.0395646680193589	62	DEAD	0.71	1	4	1.01	1	2
-0.0396866343711402	78	ALIVE	2.42	1	3	0.85	NA	2
-0.0401289234693483	51	ALIVE	1.47	0	3	1.05	0	2
-0.0405282208076202	79	DEAD	0.61	3	4	1.08	3	2
-0.0406147255357113	35	ALIVE	8.15	0	4	1.51	1	2
-0.0412859231140543	79	DEAD	0.6	2	3	1.17	0	2
-0.0441830189038691	61	ALIVE	11.72	0	3	0.56	0	2
-0.0449613612026637	73	ALIVE	2.52	0	4	0.92	1	2
-0.0454143113899891	70	DEAD	1.33	1	2	1.057142857	0	2
-0.0467226848631953	51	DEAD	0.35	1	2	1.333333333	0	2
-0.0474196958416362	64	ALIVE	3.14	1	4	0.87	1	2
-0.048099102284519	14	ALIVE	1.65	0	1	0.67	0	2
-0.0488020756648509	54	ALIVE	6.5	1	4	0.69	1	2
-0.0493895409737119	50	ALIVE	6.65	1	2	0.76	0	2
-0.050225683382528	59	ALIVE	5.88	0	1	0.61	0	2
-0.050400291589327	32	DEAD	0.76	1	4	1.666666667	0	2
-0.0504184698171797	58	ALIVE	0.84	1	3	3.11	NA	2
-0.0504922688637853	64	DEAD	0.12	1	1	1.1	0	2
-0.0507363633490186	60	ALIVE	5.2	0	NA	0.75	0	2
-0.054250478582627	57	ALIVE	2.44	1	1	0.68	1	2
-0.0542852808034833	73	ALIVE	1.22	1	4	4.2	1	2
-0.057281363365291	52	DEAD	1.16	2	4	NA	2	2
-0.0586917262091865	60	ALIVE	4.72	1	1	1.32	1	2
-0.0594831717141795	32	ALIVE	4.01	1	4	0.64	0	2
-0.0608467613553525	43	ALIVE	1.84	2	2	0.6	1	2
-0.0637523416048673	82	DEAD	1.27	1	3	0.88	0	2
-0.0655982164614582	48	DEAD	0.15	3	4	7.06	2	2
-0.0686979602196852	65	ALIVE	4.2	NA	2	NA	0	2
-0.068715256552531	55	ALIVE	0.97	1	1	1.41	0	2
-0.0696274219147667	77	ALIVE	0.61	1	3	NA	NA	2
-0.0733012571336306	41	DEAD	0.71	1	3	3.136363636	0	2
-0.073491350039206	85	DEAD	5.38	0	2	1.21	0	2
-0.0741611051201968	67	ALIVE	1.61	2	4	7.17	1	2
-0.0774324568897323	60	ALIVE	2.95	0	2	0.76	NA	2
-0.0789092677075233	49	DEAD	2.05	2	4	5.704545455	0	2
-0.0792196801465018	78	ALIVE	1.61	1	1	NA	0	2
-0.0793276264564814	74	ALIVE	2.17	1	2	0.75	1	2
-0.0806048054500992	59	ALIVE	1.29	0	2	1.04	0	2
-0.0813164851943047	76	ALIVE	1.59	0	4	0.86	3	2
-0.0827391143294089	59	DEAD	1.01	1	4	2.38	1	2
-0.0846634529120936	46	ALIVE	2.8	1	1	0.94	1	2
-0.0847903470500237	66	ALIVE	2.39	0	3	0.9	0	2
-0.0848602548983926	52	ALIVE	3.9	1	3	1.54	0	2
-0.0875348996351026	58	DEAD	1.24	1	2	0.72	0	2
-0.0891488591672713	84	DEAD	1.41	1	2	1.15	1	2
-0.090268332135159	54	DEAD	0.46	4	4	7.65	1	2
-0.0904631059304178	74	ALIVE	9.02	3	2	1.461904762	1	2
-0.0906714180042808	68	ALIVE	0.42	3	3	1.88	NA	2
-0.0909455676999311	57	ALIVE	2.85	2	3	1.2	1	2
-0.0912777822443194	64	DEAD	0.86	1	1	0.9	1	2
-0.0929643514495071	75	DEAD	0.72	2	4	2.8	1	2
-0.0930347272796305	68	DEAD	0.1	3	3	1.86	0	2
-0.093590284170748	49	ALIVE	5.17	0	4	1.28	1	2
-0.0952994872141956	74	DEAD	0.87	2	3	1.05	NA	2
-0.0982427799898011	49	ALIVE	0.8	2	3	14.84	NA	2
-0.099767488176575	62	ALIVE	1.59	2	4	1.09	1	2
-0.100987902429799	66	DEAD	0.33	1	4	3.59047619	0	2
-0.101971819516554	70	DEAD	0.42	1	2	1.61	0	2
-0.102379105736818	66	ALIVE	7.42	1	1	0.28	0	2
-0.102611839239623	45	ALIVE	4.29	2	2	0.62	0	2
-0.103314712840078	77	ALIVE	5.23	1	2	NA	1	2
-0.103403628527286	72	DEAD	2.45	1	3	1	0	2
-0.103835827594344	70	DEAD	0.69	3	2	1.68	0	2
-0.103958174471835	44	ALIVE	5.53	0	3	1.014285714	0	2
-0.104636528240364	41	ALIVE	3.65	1	3	0.78	0	2
-0.10752519690911	49	DEAD	0.15	3	3	0	1	2
-0.108856847823229	64	ALIVE	7.11	1	1	0.68	0	2
-0.109763346335899	55	ALIVE	2.79	0	1	NA	1	2
-0.110366806497871	79	DEAD	0.23	0	NA	3.85	1	2
-0.110743808231954	44	ALIVE	1.08	0	3	0.5	NA	2
-0.111003258653768	56	ALIVE	3.3	NA	3	NA	0	2
-0.111204857962855	30	DEAD	1.01	1	4	NA	2	2
-0.111244303736016	80	DEAD	2.49	1	2	0.74	0	2
-0.112338609920522	79	DEAD	3.03	1	2	NA	0	2
-0.114706080535581	59	ALIVE	0.3	NA	2	2.42	1	2
-0.116250447162429	29	ALIVE	2.06	1	2	0.9	1	2
-0.116358088673384	43	ALIVE	9.99	0	3	0.72	0	2
-0.117081534331856	75	ALIVE	0.19	NA	NA	NA	NA	2
-0.120280090937037	49	ALIVE	8.36	0	4	3.157142857	0	2
-0.121215915370678	43	ALIVE	4.36	NA	4	NA	1	2
-0.12475252277894	67	ALIVE	12.12	0	1	1.25	0	2
-0.125688812985651	77	DEAD	2.13	1	3	NA	0	2
-0.126284824894281	77	DEAD	0.06	1	2	NA	1	2
-0.128353160530173	54	DEAD	1.7	3	4	1.5	3	2
-0.128511172560372	23	ALIVE	1.6	0	2	0.7	0	2
-0.128752561605431	80	ALIVE	4.16	1	3	0.8	0	2
-0.1312970935024	72	DEAD	0.03	NA	NA	NA	NA	2
-0.132018480672177	24	ALIVE	3.67	1	2	1.82	NA	2
-0.132746052612985	61	ALIVE	5.16	1	1	0.89	NA	2
-0.13477317511806	71	ALIVE	1.71	1	2	0.63	0	2
-0.135747199041534	59	ALIVE	5.06	1	2	0.73	1	2
-0.136236466571515	56	ALIVE	11.38	1	4	5.8	0	2
-0.137109097464443	81	DEAD	3.93	3	2	0.4	0	2
-0.13777454522947	54	ALIVE	5.77	1	1	0.61	0	2
-0.138202042530725	59	ALIVE	3.07	2	2	1.29	0	2
-0.140639133433179	52	DEAD	1.18	1	4	2.619047619	1	2
-0.141633467598394	72	DEAD	0.38	1	4	NA	2	2
-0.142420208041999	47	DEAD	0.51	1	2	1.05	0	2
-0.143561279836246	46	ALIVE	1.7	0	2	0.36	0	2
-0.144206408737946	72	ALIVE	0.56	1	2	0.66	0	2
-0.14493294823978	54	ALIVE	3.97	0	4	NA	1	2
-0.146057256471253	52	DEAD	2.69	1	3	0.9	0	2
-0.146058439110862	48	ALIVE	2.75	1	2	0.9	0	2
-0.146960984250854	65	ALIVE	4.02	NA	4	NA	1	2
-0.147146575369409	58	DEAD	1.06	1	4	1.37	1	2
-0.147849118700167	50	ALIVE	8.45	1	2	1.42	0	2
-0.148058722359051	75	ALIVE	1.88	1	4	1.1	2	2
-0.148818671699807	75	DEAD	0.51	0	2	1.31	0	2
-0.149335624311697	88	ALIVE	3.88	1	2	0.74	0	2
-0.149544048239091	53	ALIVE	1.63	0	4	0.77	1	2
-0.150010142735421	92	ALIVE	2.12	3	2	1.47	2	2
-0.150291167420636	69	ALIVE	3.96	3	3	0.66	0	2
-0.150445120383862	57	ALIVE	5.37	1	1	0.81	1	2
-0.150913327573929	54	DEAD	0.23	3	4	1.645454545	0	2
-0.151846770727218	47	ALIVE	5.65	1	4	0.94	0	2
-0.155433974752872	66	ALIVE	0.65	1	2	NA	NA	2
-0.156133854359105	30	ALIVE	10.4	0	4	0.78	0	2
-0.158097659381616	68	ALIVE	1.66	0	1	NA	0	2
-0.15945095159113	78	DEAD	1.33	1	4	1.56	1	2
-0.159827333033497	61	ALIVE	2.78	1	3	1.53	0	2
-0.160447632303642	70	DEAD	2.26	2	4	1.01	0	2
-0.16113273855781	47	ALIVE	2.37	1	4	2.07	2	2
-0.164381681996925	52	DEAD	2.68	1	3	NA	0	2
-0.16723842141658	83	ALIVE	0.74	1	2	2.44	1	2
-0.167697881593645	62	DEAD	0.61	1	3	0.9	0	2
-0.170636729515017	79	ALIVE	2.8	1	2	0.9	0	2
-0.171759903999159	46	ALIVE	2.18	1	2	0.9	0	2
-0.17298769065059	56	ALIVE	14.24	0	2	0.88	0	2
-0.173275780474544	76	ALIVE	10.53	1	2	0.79047619	0	2
-0.175422309240824	62	ALIVE	4.04	0	2	0.78	0	2
-0.176051944528276	75	ALIVE	2.69	2	3	NA	0	2
-0.176136851719306	69	ALIVE	9.7	1	1	1.01	0	2
-0.178079771494636	76	DEAD	1.27	1	2	0.49	0	2
-0.180752170661198	63	ALIVE	1.18	0	1	NA	1	2
-0.181027061811893	78	ALIVE	0.61	1	1	0.76	1	2
-0.184797109363667	65	ALIVE	9.47	1	2	NA	0	2
-0.184853990421607	55	ALIVE	5.34	1	1	1	0	2
-0.186546144766343	45	ALIVE	5.24	0	2	0.88	0	2
-0.186670555355191	81	ALIVE	2.43	1	3	0.46	0	2
-0.186758590596787	79	ALIVE	12.34	1	1	0.52	0	2
-0.187254076999665	59	ALIVE	3.52	0	3	1.17	0	2
-0.18742568399676	40	ALIVE	5.48	1	2	1.95	1	2
-0.190845051925041	60	ALIVE	3.32	1	3	1.78	0	2
-0.191393252262294	42	ALIVE	2.81	1	3	1.34	0	2
-0.191789787818741	58	ALIVE	3.99	2	3	1.02	0	2
-0.191840074233363	54	ALIVE	3.46	1	3	1.24	0	2
-0.191883306529996	56	DEAD	1.92	2	2	1.19	0	2
-0.191980285115403	40	ALIVE	4.34	1	1	0.9	1	2
-0.192008992218	77	ALIVE	2.51	1	3	0.91	0	2
-0.192794201884228	68	ALIVE	0.93	0	1	1.32	NA	2
-0.193191871339585	74	ALIVE	3.75	3	2	0	1	2
-0.196721019794002	67	DEAD	5.4	2	4	1.68	0	2
-0.208888797690325	36	ALIVE	2.16	1	2	0.67	0	2
-0.21051520743437	49	ALIVE	1.69	1	3	0.79	0	2
-0.215741212700539	72	DEAD	3.03	0	4	0.77	1	2
-0.22299562236638	67	ALIVE	6.46	1	4	0.48	0	2
-0.223153583120785	64	ALIVE	6.25	0	2	0.97	0	2
-0.223940614866882	78	ALIVE	9.65	2	4	1.70952381	0	2
-0.22476507142064	46	ALIVE	4.83	1	2	0.68	0	2
-0.224767023871567	52	ALIVE	10.29	1	3	0.7	1	2
-0.225121464218172	70	ALIVE	0.68	1	2	0.82	0	2
-0.225124979180617	72	DEAD	0.15	1	1	0.77	0	2
-0.225975499081014	71	ALIVE	6.45	1	4	1.92	1	2
-0.226786817217972	60	ALIVE	5.1	3	2	3.67	0	2
-0.228911425620593	55	DEAD	1.4	1	2	1.16	0	2
-0.233233383298507	67	DEAD	0.86	2	4	1.49	3	2
-0.233662133258005	47	ALIVE	3.43	1	2	0.842857143	0	2
-0.23476848880723	56	ALIVE	3.29	0	1	0.99	1	2
-0.235677823699155	46	ALIVE	4.94	2	3	1.24	0	2
-0.236993630695651	46	ALIVE	0.81	0	3	NA	0	2
-0.239288011113912	46	DEAD	1.86	3	3	10.2	0	2
-0.240526454113566	70	DEAD	10.62	3	2	1.54	1	2
-0.243486819669643	NA	NA	NA	NA	NA	NA	NA	2
-0.243532427152352	55	DEAD	1.26	1	2	0.68	1	2
-0.248908734622052	69	ALIVE	1.83	1	1	0.99	0	2
-0.256404869490987	77	ALIVE	1.76	1	4	1.43	1	2
-0.270972791251294	75	DEAD	0.82	0	3	1.12	0	2
-0.274161924489299	72	ALIVE	4.09	1	2	0.5	0	2
-0.274787595975363	50	ALIVE	1.53	NA	4	1.51	NA	2
-0.277518854235296	52	ALIVE	3.78	1	2	0.9	0	2
-0.278993124963587	52	ALIVE	2.56	2	2	2.3	0	2
-0.28099000914431	52	ALIVE	3.96	NA	4	NA	1	2
-0.284380587498292	56	ALIVE	4.36	1	2	1.07	NA	2
-0.292409061130165	61	ALIVE	0.47	1	1	1.12	1	2
-0.293744938656648	83	ALIVE	4.8	1	1	0.96	0	2
-0.294605163722793	59	ALIVE	0.52	1	3	5.25	NA	2
-0.296830792558946	58	DEAD	1.16	1	4	2.51	1	2
-0.301055752816001	59	ALIVE	9.68	1	1	0.98	1	2
-0.305990769971699	75	ALIVE	6.78	1	1	0.49	0	2
-0.312046418775857	44	ALIVE	21.78	0	2	NA	0	2
-0.313182440312378	60	ALIVE	11.29	0	1	0.671428571	0	2
-0.317683836083825	34	DEAD	1.45	2	4	1.438095238	1	2
-0.320599917395647	43	ALIVE	1.65	1	1	1.15	0	2
-0.321012792232056	47	DEAD	9.11	0	1	1.15	0	2
-0.334073883283208	84	DEAD	0.33	1	3	0.78	0	2
-0.334671909038925	39	ALIVE	8.86	0	3	0.60952381	0	2
-0.335752509821001	77	DEAD	1.64	NA	4	0.8	0	2
-0.339518786608823	49	ALIVE	4.03	0	1	0.72	0	2
-0.348174867390952	62	ALIVE	14.59	1	3	2.15	0	2
-0.35701875295991	87	DEAD	4.99	1	2	NA	1	2
-0.36902322844322	58	ALIVE	2.87	1	1	0.7	1	2
-0.372379213350132	18	ALIVE	2.44	NA	4	NA	NA	2
-0.37663728998489	55	DEAD	6.94	1	4	2.118181818	0	2
-0.382276936708013	62	ALIVE	1.48	1	1	0.2	0	2
-0.416432640359321	66	DEAD	0.12	2	4	10.34	0	2
-0.42665513752373	50	ALIVE	8.76	1	4	1.32	1	2
-0.494997273392365	75	DEAD	2.76	2	2	0.78	0	2
Series of Dubois et al.
Score	Age	cens_os	cens_pfs	ipi	os_time	pfs_time	Sex	Stage	1 = group with score above threshold; 2=group with score below threshold
1.26595729976984	76	1	1	2	28.48459959	28.48459959	FEMALE	STAGE 4	1
1.0744009952284	66	0	0	3	68.50102669	21.19096509	FEMALE	STAGE 3	1
1.03576806073655	63	0	0	4	7.49075975	5.05954825	MALE	STAGE 4	1
0.689479330055464	60	0	0	4	1.67556468	1.67556468	MALE	STAGE 4	1
0.614073289919726	60	1	1	2	49.3798768	49.3798768	MALE	STAGE 3	1
0.605375589165106	76	0	0	4	50.26694045	45.5687885	FEMALE	STAGE 4	1
0.53229480342504	63	0	0	2	39.85215606	8.83778234	MALE	STAGE 2	1
0.515932203986053	83	1	1	4	13.66735113	13.66735113	FEMALE	STAGE 4	1
0.515714721960901	50	1	0	3	27.33470226	16.95277207	FEMALE	STAGE 4	1
0.513503227246441	80	0	0	5	4.59958932	4.59958932	MALE	STAGE 4	1
0.457793310646918	87	0	0	5	16.03285421	9.19917864	MALE	STAGE 4	1
0.44531970765716	70	0	0	4	8.87063655	6.70225873	FEMALE	STAGE 4	1
0.442213588835983	58	0	0	0	19.05544148	8.54209446	FEMALE	STAGE 2	1
0.392484654043716	84	1	1	2	24.21355236	24.21355236	MALE	STAGE 4	2
0.368429510565104	53	1	1	1	63.70431212	63.70431212	FEMALE	STAGE 2	2
0.367308050906245	82	0	0	4	0.06570842	0.06570842	FEMALE	STAGE 4	2
0.358318131850459	81	0	0	5	0.19712526	0.19712526	FEMALE	STAGE 3	2
0.352924817261158	26	1	1	1	32.42710472	32.42710472	FEMALE	STAGE 2	2
0.330621890947553	60	1	1	0	40.0164271	40.0164271	MALE	STAGE 2	2
0.327664314006238	61	1	1	3	50.06981519	50.06981519	FEMALE	STAGE 4	2
0.314125843858221	66	1	1	2	58.57905544	58.57905544	FEMALE	STAGE 1	2
0.294755287495844	56	1	0	0	22.30800821	13.79876797	FEMALE	STAGE 2	2
0.294714226838274	55	1	0	1	37.05954826	3.64681725	MALE	STAGE 1	2
0.289250237946454	66	0	0	4	10.51334702	6.24229979	FEMALE	STAGE 4	2
0.287140014939413	83	0	0	4	24.83778234	20.69815195	MALE	STAGE 4	2
0.275486893262947	67	0	0	3	29.63449692	2.49691992	MALE	STAGE 4	2
0.270818614180449	67	1	1	2	55.91786448	55.91786448	MALE	STAGE 3	2
0.269144970733451	63	0	0	5	14.75154004	8.7063655	FEMALE	STAGE 4	2
0.268055079198213	66	1	1	3	32.88706365	32.88706365	MALE	STAGE 4	2
0.264633975613455	81	1	0	3	29.43737166	11.72895277	MALE	STAGE 4	2
0.249482069954011	52	1	0	1	40.80492813	29.17453799	FEMALE	STAGE 2	2
0.246788275585776	83	1	1	2	10.0862423	10.0862423	FEMALE	STAGE 3	2
0.243026561171345	55	1	1	1	51.74537988	51.74537988	FEMALE	STAGE 4	2
0.228515796430421	82	0	0	4	16.3613963	8.27926078	MALE	STAGE 4	2
0.227357061197481	52	1	1	2	12.91170431	12.91170431	MALE	STAGE 4	2
0.222672186847615	43	1	1	4	25.3963039	25.3963039	FEMALE	STAGE 4	2
0.222390305445455	55	1	1	1	63.93429158	63.93429158	FEMALE	STAGE 1	2
0.221364095466458	51	0	0	3	0.55852156	0.55852156	MALE	STAGE 4	2
0.213124434777525	50	1	1	2	29.43737166	29.43737166	FEMALE	STAGE 4	2
0.210928598036233	66	0	0	4	6.66940452	2.52977413	MALE	STAGE 4	2
0.207932348291987	66	0	0	3	29.30595483	15.73716632	MALE	STAGE 3	2
0.196646357636912	65	1	1	4	30.85010267	30.85010267	FEMALE	STAGE 4	2
0.194274709865844	65	0	0	2	8.3449692	8.27926078	MALE	STAGE 4	2
0.193777298248695	24	1	1	0	45.30595483	45.30595483	FEMALE	STAGE 1	2
0.188761005414724	63	1	1	2	34.06981519	34.06981519	FEMALE	STAGE 3	2
0.183340936596871	22	1	1	3	41.95482546	41.95482546	MALE	STAGE 4	2
0.178883472365073	33	1	1	1	51.38398357	51.38398357	MALE	STAGE 2	2
0.177851574208172	61	1	1	5	40.7063655	40.7063655	FEMALE	STAGE 4	2
0.169168914618628	81	1	1	4	12.41889117	12.41889117	MALE	STAGE 3	2
0.159821832241917	56	1	1	1	23.58932238	23.58932238	MALE	STAGE 2	2
0.159272968098851	72	0	0	3	40.27926078	25.42915811	MALE	STAGE 3	2
0.153952524975665	78	1	1	4	57.23203285	57.23203285	MALE	STAGE 4	2
0.153803490549106	26	1	1	2	23.75359343	23.75359343	FEMALE	STAGE 4	2
0.144465737726873	77	0	0	3	16.03285421	14.9486653	MALE	STAGE 4	2
0.144161636913477	73	0	0	3	7.68788501	6.04517454	MALE	STAGE 3	2
0.135195488667828	57	1	1	2	33.57700205	33.57700205	FEMALE	STAGE 4	2
0.13423502642344	72	0	0	2	32.29568788	32.29568788	FEMALE	STAGE 2	2
0.131796300616943	63	1	1	3	40.27926078	40.27926078	MALE	STAGE 4	2
0.125322313665761	40	1	1	0	56.60780287	56.60780287	MALE	STAGE 2	2
0.119957672371357	61	1	1	1	49.83983573	49.83983573	MALE	STAGE 1	2
0.118575610071618	61	1	1	3	34.98973306	34.98973306	MALE	STAGE 3	2
0.118181599146788	54	1	1	0	53.48665298	53.48665298	FEMALE	STAGE 2	2
0.116921382819182	29	1	1	1	23.35934292	23.35934292	MALE	STAGE 3	2
0.11510032752274	84	1	1	3	18.16837782	18.16837782	FEMALE	STAGE 4	2
0.113032774127922	54	1	1	0	48.52566735	48.52566735	FEMALE	STAGE 2	2
0.109601937315176	32	1	1	1	54.34086242	54.34086242	FEMALE	STAGE 3	2
0.0945263406207057	78	0	0	3	19.94250513	12.84599589	MALE	STAGE 4	2
0.0908129191785098	68	0	0	4	11.10472279	9.724846	FEMALE	STAGE 4	2
0.0894839534557334	25	1	1	1	46.9486653	46.9486653	FEMALE	STAGE 1	2
0.0834946289414451	62	0	0	3	18.03696099	10.84188912	MALE	STAGE 4	2
0.0780310418423076	77	1	1	2	47.96714579	47.96714579	FEMALE	STAGE 2	2
0.0770497701322281	59	1	1	1	24.64065708	24.64065708	FEMALE	STAGE 2	2
0.072951488092634	50	1	1	0	41.92197125	41.92197125	FEMALE	STAGE 1	2
0.0716672194963037	68	1	0	3	32.13141684	9.42915811	FEMALE	STAGE 4	2
0.071250451213915	36	1	1	0	33.0513347	33.0513347	MALE	STAGE 1	2
0.0707825110849519	63	1	1	1	56.08213552	56.08213552	MALE	STAGE 2	2
0.0629856930742841	56	1	1	1	37.15811088	37.15811088	MALE	STAGE 2	2
0.0589244186716497	56	1	1	0	49.14989733	49.14989733	MALE	STAGE 2	2
0.0585920670232191	26	1	1	2	19.15400411	19.15400411	MALE	STAGE 4	2
0.0554295961400128	71	0	0	3	27.20328542	27.20328542	MALE	STAGE 3	2
0.0532444080368116	65	1	1	3	41.29774127	41.29774127	FEMALE	STAGE 4	2
0.0384650331486729	65	1	1	4	68.27104723	68.27104723	FEMALE	STAGE 4	2
0.0332201569192813	52	1	1	0	59.30184805	59.30184805	FEMALE	STAGE 1	2
0.0323402430607293	70	1	1	2	56.54209446	56.54209446	MALE	STAGE 3	2
0.0322122311651324	60	1	1	4	57.7577002	57.7577002	MALE	STAGE 4	2
0.0309592856964743	65	1	1	5	36.46817248	36.46817248	FEMALE	STAGE 4	2
0.0290540844651916	46	1	1	0	54.99794661	54.99794661	FEMALE	STAGE 2	2
0.0217142607756205	70	1	1	4	61.40451745	57.0349076	FEMALE	STAGE 4	2
0.0163555874892045	32	1	1	1	52.862423	52.862423	FEMALE	STAGE 2	2
0.0111649007462443	60	0	0	2	47.04722793	19.77823409	FEMALE	STAGE 3	2
0.00990850250922843	41	0	0	1	5.45379877	5.45379877	FEMALE	STAGE 2	2
0.00950377673809798	72	0	0	4	14.32443532	14.32443532	MALE	STAGE 4	2
0.00910416056513718	55	1	1	2	21.5523614	21.5523614	FEMALE	STAGE 3	2
0.00525660456247956	38	1	1	1	36.92813142	36.92813142	MALE	STAGE 3	2
0.00324375761893977	59	1	0	2	32.75564682	28.38603696	MALE	STAGE 4	2
-0.00248121576793174	66	1	1	3	70.07802875	70.07802875	FEMALE	STAGE 4	2
-0.00716417831431314	76	1	1	3	41.16632443	41.16632443	MALE	STAGE 4	2
-0.00847645855105642	49	0	0	3	23.42505133	12.81314168	FEMALE	STAGE 4	2
-0.00935543421275179	69	0	0	5	44.28747433	16.19712526	MALE	STAGE 4	2
-0.0165144920237626	51	1	1	3	30.16016427	30.16016427	FEMALE	STAGE 4	2
-0.0168735464190207	46	1	1	2	37.35523614	37.35523614	MALE	STAGE 3	2
-0.020989997262099	41	1	1	1	33.70841889	33.70841889	FEMALE	STAGE 3	2
-0.0252305165607657	76	0	0	5	7.06365503	6.66940452	FEMALE	STAGE 4	2
-0.0275767719481129	50	1	1	2	38.80082135	38.80082135	MALE	STAGE 4	2
-0.0296049146907769	52	1	1	0	61.70020534	61.70020534	MALE	STAGE 1	2
-0.0346576151189513	43	1	0	1	46.2587269	10.11909651	MALE	STAGE 2	2
-0.0347087608806216	57	1	1	2	28.81314168	28.81314168	FEMALE	STAGE 4	2
-0.0387493513587789	67	0	0	5	68.56673511	68.56673511	MALE	STAGE 4	2
-0.0391970420412756	48	1	0	0	52.69815195	23.88501027	MALE	STAGE 2	2
-0.0415517543714589	38	1	1	0	38.43942505	38.43942505	MALE	STAGE 2	2
-0.0419749280326321	63	1	1	4	69.58521561	69.58521561	FEMALE	STAGE 4	2
-0.0420311339876768	36	0	0	1	11.43326489	2.36550308	MALE	STAGE 4	2
-0.0439344436334781	82	1	1	4	11.8275154	11.8275154	FEMALE	STAGE 3	2
-0.0456874484486817	24	1	1	1	27.03901437	27.03901437	MALE	STAGE 3	2
-0.0507082028618572	48	0	0	4	0.26283368	0.26283368	FEMALE	STAGE 4	2
-0.0558401582313517	72	0	0	2	52.13963039	52.13963039	MALE	STAGE 2	2
-0.0569008954563493	75	0	0	5	14.55441478	12.55030801	MALE	STAGE 4	2
-0.0580930939650247	77	1	1	3	70.37371663	68.13963039	FEMALE	STAGE 3	2
-0.0584311591756376	67	1	0	4	46.88295688	14.78439425	MALE	STAGE 4	2
-0.061235196414267	76	0	0	3	16.65708419	10.0862423	FEMALE	STAGE 4	2
-0.0626465531456999	37	1	1	3	17.93839836	17.93839836	FEMALE	STAGE 4	2
-0.065734308444113	44	1	0	1	45.50308008	9.52772074	FEMALE	STAGE 2	2
-0.0663469907595544	61	1	1	3	53.81519507	53.81519507	MALE	STAGE 4	2
-0.0709535792201668	42	1	1	3	43.07186858	43.07186858	FEMALE	STAGE 4	2
-0.0711869082210867	55	1	1	0	43.00616016	43.00616016	FEMALE	STAGE 1	2
-0.0760459440009421	67	1	1	4	81.31416838	81.31416838	MALE	STAGE 4	2
-0.0796263550170315	51	1	1	1	29.24024641	29.24024641	MALE	STAGE 3	2
-0.0797014394813854	54	1	1	0	60.25462012	60.25462012	MALE	STAGE 1	2
-0.0838956484436735	76	1	1	2	49.24845996	49.24845996	FEMALE	STAGE 4	2
-0.0873623465072215	43	1	1	0	41.3963039	41.3963039	MALE	STAGE 1	2
-0.0873730391681295	66	1	1	2	75.17043121	75.17043121	MALE	STAGE 3	2
-0.0884313858329056	72	0	0	5	2.03696099	2.03696099	MALE	STAGE 4	2
-0.0892856859421675	38	1	1	1	29.60164271	29.60164271	MALE	STAGE 4	2
-0.0897371393227989	64	0	0	5	18.13552361	8.27926078	MALE	STAGE 4	2
-0.0925951640821389	62	1	1	4	33.31416838	33.31416838	MALE	STAGE 4	2
-0.0943971672798022	29	0	0	1	17.87268994	10.74332649	MALE	STAGE 1	2
-0.0961585134803394	45	1	1	0	19.97535934	19.97535934	MALE	STAGE 2	2
-0.100848796099951	52	1	1	2	38.93223819	38.93223819	MALE	STAGE 4	2
-0.101741816786135	76	0	0	5	7.39219713	7.39219713	FEMALE	STAGE 4	2
-0.107683287609651	63	1	1	2	65.70841889	65.70841889	MALE	STAGE 4	2
-0.108521742061451	24	1	1	0	41.62628337	41.62628337	MALE	STAGE 1	2
-0.108794851422213	68	1	1	3	55.16221766	55.16221766	FEMALE	STAGE 4	2
-0.113201038563283	67	0	0	3	4.69815195	4.69815195	MALE	STAGE 4	2
-0.114082761777319	20	1	1	1	40.18069815	40.18069815	MALE	STAGE 1	2
-0.115855040581331	40	1	1	0	36.1724846	36.1724846	MALE	STAGE 1	2
-0.116200331284543	55	1	1	3	37.84804928	37.84804928	MALE	STAGE 4	2
-0.119132424416982	57	1	1	3	26.90759754	26.90759754	MALE	STAGE 4	2
-0.122687027701525	69	1	1	3	47.27720739	47.27720739	MALE	STAGE 4	2
-0.122755118866303	78	0	0	4	49.28131417	49.28131417	FEMALE	STAGE 4	2
-0.124450443874892	41	1	1	2	31.73716632	31.73716632	FEMALE	STAGE 4	2
-0.125935117592307	44	1	1	2	50.33264887	50.33264887	FEMALE	STAGE 4	2
-0.130968732707024	33	1	1	1	45.30595483	45.30595483	FEMALE	STAGE 2	2
-0.131015227326978	62	1	0	3	49.01848049	16.39425051	MALE	STAGE 3	2
-0.139042405784684	50	1	1	0	45.14168378	45.14168378	MALE	STAGE 1	2
-0.142141314631561	77	0	0	3	4.63244353	4.63244353	FEMALE	STAGE 4	2
-0.145484600794891	68	1	1	3	40.0164271	40.0164271	MALE	STAGE 3	2
-0.146257389041149	44	1	1	3	23.03080082	23.03080082	FEMALE	STAGE 4	2
-0.146589494341843	23	1	1	1	31.37577002	31.37577002	FEMALE	STAGE 2	2
-0.151958265650256	37	1	1	1	37.5523614	37.5523614	FEMALE	STAGE 4	2
-0.153307433622049	39	1	1	2	28.28747433	28.28747433	MALE	STAGE 2	2
-0.156117265835297	43	1	1	2	28.78028747	28.78028747	FEMALE	STAGE 4	2
-0.159999046485246	19	1	1	1	12.91170431	12.91170431	MALE	STAGE 2	2
-0.168524353370295	52	1	1	1	59.10472279	59.10472279	FEMALE	STAGE 3	2
-0.168935867588142	78	1	1	4	56.80492813	56.80492813	FEMALE	STAGE 3	2
-0.169030560133839	43	1	1	1	32.39425051	32.39425051	FEMALE	STAGE 2	2
-0.170371144633661	61	1	1	1	61.33880903	61.33880903	MALE	STAGE 2	2
-0.171135145641036	26	1	1	2	54.04517454	54.04517454	MALE	STAGE 4	2
-0.175838297442129	49	1	1	1	36.10677618	36.10677618	MALE	STAGE 4	2
-0.178692966190304	43	1	1	0	36.862423	36.862423	MALE	STAGE 2	2
-0.181489057388759	39	1	1	4	38.89938398	38.89938398	FEMALE	STAGE 4	2
-0.185271071123749	58	1	0	3	23.2936345	23.2936345	MALE	STAGE 4	2
-0.186308926007335	61	1	1	1	45.53593429	45.53593429	MALE	STAGE 1	2
-0.187328428950242	63	1	1	3	35.8110883	35.8110883	FEMALE	STAGE 3	2
-0.187730128230439	62	1	1	4	30.48870637	30.48870637	MALE	STAGE 4	2
-0.189994734626938	47	1	0	0	38.47227926	31.08008214	MALE	STAGE 1	2
-0.193540683193825	26	1	1	1	43.03901437	43.03901437	MALE	STAGE 1	2
-0.199063226461199	56	1	1	1	48.42710472	48.42710472	FEMALE	STAGE 2	2
-0.202550448675317	61	1	1	2	34.26694045	34.26694045	FEMALE	STAGE 2	2
-0.204913505752856	59	1	0	2	51.94250513	51.94250513	FEMALE	STAGE 1	2
-0.208220780090507	62	NA	NA	4	NA	NA	FEMALE	STAGE 4	2
-0.20841269163412	53	NA	NA	3	NA	NA	FEMALE	STAGE 4	2
-0.210750180088599	35	0	0	2	8.64065708	5.61806982	MALE	STAGE 4	2
-0.21577419114169	53	1	1	1	19.87679672	19.87679672	FEMALE	STAGE 3	2
-0.218262392037848	26	1	1	3	36.99383984	36.99383984	MALE	STAGE 4	2
-0.222115560630506	19	1	1	3	31.21149897	31.21149897	FEMALE	STAGE 4	2
-0.222661810564874	62	1	1	4	40.24640657	40.24640657	MALE	STAGE 4	2
-0.225702525941806	51	1	1	0	43.95893224	43.95893224	MALE	STAGE 1	2
-0.226496954322374	29	1	1	0	50.10266941	50.10266941	FEMALE	STAGE 1	2
-0.234696838649617	73	1	0	2	34.26694045	24.83778234	MALE	STAGE 4	2
-0.236993464395259	72	1	1	4	59.99178645	52.63244353	MALE	STAGE 4	2
-0.243438000116136	76	0	0	4	11.00616016	11.00616016	MALE	STAGE 4	2
-0.244848684162175	66	0	0	3	15.47433265	12.64887064	MALE	STAGE 3	2
-0.248314996161448	19	0	0	3	15.37577002	10.38193018	MALE	STAGE 4	2
-0.253057420205641	36	1	1	0	16.62422998	16.62422998	FEMALE	STAGE 1	2
-0.25471991012683	35	0	0	1	14.39014374	11.03901437	FEMALE	STAGE 1	2
-0.254768810369283	74	1	0	3	53.15811088	48.65708419	FEMALE	STAGE 4	2
-0.255679028031724	63	1	1	3	54.30800821	54.30800821	FEMALE	STAGE 3	2
-0.256515265156004	56	1	1	0	24.90349076	24.90349076	FEMALE	STAGE 1	2
-0.260851983946901	63	0	0	5	0.98562628	0.98562628	FEMALE	STAGE 4	2
-0.28249748279167	50	1	1	2	14.29158111	14.29158111	MALE	STAGE 4	2
-0.285202933242212	41	1	1	3	39.49075975	39.49075975	MALE	STAGE 4	2
-0.289961397275837	73	1	1	3	49.31416838	49.31416838	FEMALE	STAGE 4	2
-0.296504315875522	48	1	0	2	27.40041068	3.64681725	MALE	STAGE 4	2
-0.298003033697937	50	1	1	0	53.51950719	53.51950719	MALE	STAGE 1	2
-0.319156975082616	49	1	1	4	11.56468172	11.56468172	MALE	STAGE 3	2
-0.319526611301643	57	1	1	1	56.14784394	56.14784394	FEMALE	STAGE 4	2
-0.323905765540493	56	1	1	0	55.19507187	55.19507187	MALE	STAGE 2	2
-0.330206622693002	86	1	1	3	22.53798768	22.53798768	FEMALE	STAGE 4	2
-0.335941528315541	60	1	1	0	34.29979466	34.29979466	MALE	STAGE 1	2
-0.343416250051577	69	1	1	2	59.95893224	53.38809035	FEMALE	STAGE 2	2
-0.35509514348878	58	1	1	3	24.90349076	24.90349076	FEMALE	STAGE 4	2
-0.366210505376597	62	1	1	2	31.6386037	31.6386037	MALE	STAGE 2	2
-0.366472975883905	72	1	1	3	72.64065708	69.12525667	FEMALE	STAGE 4	2
-0.373273669063789	63	1	1	3	35.8110883	35.8110883	MALE	STAGE 4	2
-0.379120151160264	69	1	1	3	29.66735113	29.66735113	MALE	STAGE 4	2
-0.384340041580713	69	1	1	2	57.0349076	57.0349076	FEMALE	STAGE 2	2
-0.392780717632498	62	1	1	4	58.57905544	58.57905544	FEMALE	STAGE 4	2
-0.396953480568474	52	1	1	2	29.9301848	29.9301848	FEMALE	STAGE 3	2
-0.399761722921814	66	1	1	4	43.03901437	43.03901437	FEMALE	STAGE 4	2
-0.400506988198751	53	1	1	1	29.76591376	29.76591376	MALE	STAGE 2	2
-0.467086461871534	63	1	1	2	56.80492813	56.80492813	FEMALE	STAGE 2	2
-0.47059488548793	71	1	1	2	51.71252567	51.71252567	FEMALE	STAGE 4	2
-0.504411748150605	26	1	1	1	17.34702259	17.34702259	MALE	STAGE 4	2

## Sheet: Fig6
Sample	Linear classifier score	Diagnosis	Gene Expression Subgroup	Gender	Age	Ann Arbor Stage	LDH Ratio	ECOG PS	Number of Extranodal Sites	IPI Group	IPI Score	Status at Follow_up_ 0 Alive_ 1 Dead	Follow_up Time _yrs	Progression_Free Survival _PFS_ Status_ 0 No Progressoin_ 1 Progression	Progression_Free Survival _PFS_ Time _yrs	LymphGen call	MYC/BCL2 double hit call
1	1.6860487955097	DLBCL	ABC	F					1			0	0	0	0	A53	NEG
2	1.58520405633811	DLBCL	ABC	M	58							0	0	0	0	N1	NEG
3	1.40629510172367	DLBCL	Unclass	F	65	1	0.63	1	0	Low	1	0	0	0	0	Other	NEG
4	1.20371218391389	DLBCL	ABC	M	60							0	0	0	0	Other	NEG
5	1.20096700118033	DLBCL	ABC	M	69	2	0.78	2	0	Intermediate	2	0	0	0	0	Other	NEG
6	1.17498870796782	DLBCL	ABC	F	43	4	0.80	1	1	Low	1	0	0	0	0	N1	NEG
7	1.01717872574844	DLBCL	ABC	M	67	4	1.75	0	2	High	4	1	0.94	1	0.58	N1	POS
8	0.84969119627114	DLBCL	ABC	F	75	3	0.38	1	1	Intermediate	2	0	1.04	1	1.04	Other	NEG
9	0.741523507964732	DLBCL	ABC	F	64	4	1.44	2	1	High	4	0	0	0	0	Other	NEG
10	0.656749025029631	DLBCL	ABC	F	74							0	0	0	0	BN2	NEG
11	0.61513926726513	DLBCL	ABC	M	71	4		2	0			0	0	0	0	Other	NEG
12	0.611063655923325	DLBCL	ABC	M	73	4		2	2	High		0	0	0	0	Other	NEG
13	0.584359804680871	DLBCL	Unclass	F	65	4	0.05	3	1	Intermediate	3	0	0	0	0	BN2	NEG
14	0.546471570306118	DLBCL	ABC	M	39	2	0.91	1	0	Low	0	0	0	0	0	N1	NEG
15	0.54494928400244	DLBCL	ABC	F	63	4	1.09	4		High		0	0	0	0	Other	NEG
16	0.543785259703666	DLBCL	ABC	M	64							0	0	0	0	Other	POS
17	0.538312574537221	DLBCL	ABC	M	57	2	0.63	2	1	Low	1	0	0	0	0	MCD	NEG
18	0.530937175548041	DLBCL	ABC	F	65							0	0	0	0	A53	NEG
19	0.530820353574477	DLBCL	ABC	F	60							0	0	0	0	Other	NEG
20	0.528569684300367	DLBCL	ABC	F	84	2	1.18	1	0	Intermediate	2	0	0.78	0	0.78	MCD	NEG
21	0.525777385376573	DLBCL	ABC	F	72	4		3	1			0	0	0	0	Other	NEG
22	0.515960152442918	DLBCL	ABC	F	69							0	0	0	0	Other	NEG
23	0.503019830132767	DLBCL	ABC	M	73	1	0.57	0	0	Low	1	0	0.38	0	0.38	Other	NEG
24	0.477983797125028	DLBCL	ABC	M	38	1	0.8	1		Low		0	0	0	0	MCD	NEG
25	0.449413066738931	DLBCL	ABC	M	72							0	0	0	0	Other	POS
26	0.444149524728752	DLBCL	ABC	M	45	4	6.13	2	2	High	4	0	0	0	0	Other	NEG
27	0.440705166622382	DLBCL	ABC	M	82	4		4	1			0	0	0	0	MCD	NEG
28	0.438285512821147	DLBCL	ABC	M	78	3	1.28	3		High		0	0	0	0	Other	NEG
29	0.437576206591038	DLBCL	ABC	F	72	3	2.1	2	1	High	4	0	0	0	0	MCD	NEG
30	0.427848311161584	DLBCL	ABC	F	51	3			0			1	7.94	1		MCD	NEG
31	0.423890030620907	DLBCL	ABC	M	79	1	0.9	1	1	Low	1	1	4.59	1	4.59	MCD	NEG
32	0.422167085299089	DLBCL	ABC	M	72	4	6	2	1	High	4	0	0	0	0	MCD	NEG
33	0.417908990765009	DLBCL	ABC	M								0	0	0	0	Other	NEG
34	0.416749902814265	DLBCL	ABC	F	73	2	0.84	1	0	Low	1	1	0.51	1	0.51	Other	NEG
35	0.413259256915898	DLBCL	ABC	M	58	4	0.47	1	4	Intermediate	2	0	4.59	1	1.22	MCD	POS
36	0.41207625261219	DLBCL	ABC	F	75	2	1.32	3	0	Intermediate	3	0	0	0	0	EZB/N1/ST2/A53	NEG
37	0.411547800357983	DLBCL	ABC	F	26	1	0.73	0	1	Low	0	0	10.40	0	10.40	MCD	NEG
38	0.401607749357469	DLBCL	ABC	M	56	2	1.7	2	0	Intermediate	2	0	0	0	0	Other	NEG
39	0.4004934650988	DLBCL	ABC	M	51	2	0.78	2	1	Low	1	0	7.46	1	0.87	A53	POS
40	0.397950357814236	DLBCL	Unclass	M	68	4	5.04	3	3	High	5	0	0	0	0	Other	NEG
41	0.396776369083225	DLBCL	ABC	F	74	4	4.03	1	1	Intermediate	3	1	3.66	1	1.27	Other	NEG
42	0.390779984604074	DLBCL	ABC	F	62	3	0.80	1	0	Intermediate	2	0	0	0	0	Other	NEG
43	0.388885226506782	DLBCL	ABC	F	44							0	0	0	0	Other	NEG
44	0.387808767905471	DLBCL	ABC	F	65							0	0	0	0	MCD	NEG
45	0.382992953463538	DLBCL	Unclass	F	61	2	1.52	4	0	Intermediate	3	0	0	0	0	Other	NEG
46	0.381609621576946	DLBCL	ABC	M	62	4		0	2			0	0	0	0	Other	NEG
47	0.379827632231477	DLBCL	ABC	M	68	4		3	1			0	0	0	0	Other	NEG
48	0.374261315252892	DLBCL	ABC	F	80	2	0.82	2	1	Intermediate	2	0	0	0	0	MCD/A53	NEG
49	0.370682027625257	DLBCL	ABC	M	74	3	1.64	3	0	High	4	0	0	0	0	A53	NEG
50	0.36789307518817	DLBCL	ABC	M	73	2	1.18	2	0	Intermediate	3	0	0	0	0	Other	NEG
51	0.364835795488456	DLBCL	ABC	F	77	2	0.72	1	1	Low	1	1	0.24	1	0.24	MCD	NEG
52	0.347577109308359	DLBCL	ABC	F	63	3	1.47	3	0	High	4	0	0	0	0	Other	NEG
53	0.346945029835005	DLBCL	ABC	F	65	4	0.44	1	1	Intermediate	2	0	3.72	1	0.80	A53	NEG
54	0.346541166720305	DLBCL	ABC	F	68	2	0.81	2	0	Intermediate	2	0	0	0	0	Other	NEG
55	0.346159898459463	DLBCL	ABC	F	76	4		0	1	Intermediate		0	0	0	0	A53	NEG
56	0.34566928157785	DLBCL	ABC	F	80	3	16.68	2	0	High	4	0	0	0	0	BN2	NEG
57	0.342891854693607	DLBCL	ABC	F	71	2	0.9	2	1	Intermediate	2	1	0.03	1	0.02	MCD	NEG
58	0.341898560425106	DLBCL	ABC	M	65	3		2	0			0	0	0	0	Other	POS
59	0.341308727720685	DLBCL	ABC	F	76							0	0	0	0	MCD	NEG
60	0.338078992195257	DLBCL	ABC	M	45	2	0.74	1	0	Low	1	0	10.66	0	10.66	Other	NEG
61	0.334501435578353	DLBCL	ABC	F	78	2		1	0			0	0	0	0	Other	NEG
62	0.334439678032304	DLBCL	ABC	M	72	2	1.12	0	1	Intermediate	2	0	0	0	0	Other	NEG
63	0.328561727222159	DLBCL	ABC	M	84	1	0.96	2	1	Intermediate	2	0	0	0	0	MCD	NEG
64	0.327106955936825	DLBCL	Unclass	F	65	4	2.22	2	1	High	4	0	0	0	0	Other	NEG
65	0.321792610114085	DLBCL	ABC	F	60	4	2	0	1	Intermediate	2	0	0	0	0	MCD	NEG
66	0.31276030676836	DLBCL	ABC	F	66	1	0.74	2	0	Intermediate	2	0	0	0	0	Other	NEG
67	0.311257780903211	DLBCL	ABC	M	66							0	0	0	0	N1	NEG
68	0.311077402136138	DLBCL	ABC	M	64							0	0	0	0	MCD	NEG
69	0.309699294312324	DLBCL	ABC	M	76							0	0	0	0	Other	NEG
70	0.304938328272539	DLBCL	ABC	F	25	2	1.37	2	0	Intermediate	2	0	0	0	0	MCD	NEG
71	0.304355318289981	DLBCL	ABC	M	66	4	2	3	3	High	5	0	0	0	0	BN2	NEG
72	0.302574997525483	DLBCL	ABC	M	62	4	2.12	1	3	High	4	1	0.87	1	0.28	Other	NEG
73	0.299256691874499	DLBCL	ABC	F	62	4	0.97	2	1	Intermediate	3	0	3.35	0	3.35	Other	NEG
74	0.296432436848135	DLBCL	ABC	M	77							0	0	0	0	MCD	NEG
75	0.296409104961059	DLBCL	ABC	M	84	3	0.38	0	0	Intermediate	2	0	0	0	0	Other	NEG
76	0.296011735687293	DLBCL	ABC	M	83	1	1.13	0	0	Intermediate	2	1	6.48	1	6.48	Other	NEG
77	0.295965113039593	DLBCL	ABC	F	76	4	2.36	3	1	High	4	0	0	0	0	Other	POS
78	0.293036226778862	DLBCL	ABC	F	62	4	3.99	2	1	High	4	0	0	0	0	MCD	POS
79	0.292680123684508	DLBCL	ABC	M	73	3		2	0			1	1.91	1	1.91	Other	NEG
80	0.290095632672161	DLBCL	ABC	M	70	4		0	1	Intermediate		0	0	0	0	Other	NEG
81	0.280107342126082	DLBCL	ABC	F	58							0	0	0	0	A53	NEG
82	0.278165409439261	DLBCL	ABC	M	51	3	1.43	1	0	Intermediate	2	1	1.05	1	0.53	Other	NEG
83	0.276870454281534	DLBCL	ABC	M	77	4	5.8	4	1	High	4	1	0.01	1	0.01	Other	NEG
84	0.276766924016541	DLBCL	ABC	M	45	2	2.73	1	0	Low	1	0	6.47	0	6.47	Other	NEG
85	0.276667472823936	DLBCL	ABC	F	79							0	0	0	0	BN2	POS
86	0.275756238777621	DLBCL	Unclass	M	76	1	0.78	2	1	Intermediate	2	1	6.29	1	6.29	Other	NEG
87	0.274866985461018	DLBCL	ABC	M	76	3	0.77	2	2	High	4	1	5.56	1	5.56	N1	NEG
88	0.271510801365929	DLBCL	ABC	M	75							0	0	0	0	Other	POS
89	0.270245443161416	DLBCL	ABC	F	58							0	0	0	0	MCD	NEG
90	0.269750246310239	DLBCL	ABC	M	60							0	0	0	0	MCD	NEG
91	0.268784638811143	DLBCL	Unclass	M	23	2	0.73	0	1	Low	0	0	10.54	0	10.54	Other	NEG
92	0.268518239179307	DLBCL	ABC	F	53	2	2	0	1	Low	1	1	1.46	1	0.91	BN2	NEG
93	0.268159545059634	DLBCL	Unclass	M	73	3	0.76	0	0	Intermediate	2	0	9.00	0	9.00	Other	POS
94	0.266871580151936	DLBCL	GCB	M	76	1	0.52	0	0	Low	1	0	6.58	0	6.58	Other	NEG
95	0.26574644514885	DLBCL	ABC	M	62	4	1.80	2	2	High	5	0	0	0	0	A53	NEG
96	0.26553207992116	DLBCL	ABC	M	57	4		5	1	Intermediate		0	0	0	0	Other	NEG
97	0.263504813866829	DLBCL	Unclass	M	41	3	1.57	1	0	Intermediate	2	0	8.47	1	1.54	N1	NEG
98	0.26174144177553	DLBCL	ABC	M	34	2		1	0	Low		0	0	0	0	MCD	NEG
99	0.26113522945685	DLBCL	ABC	F	83	1	1	2	1	Intermediate	2	0	0	0	0	Other	NEG
100	0.258355391584715	DLBCL	ABC	F	67							0	0	0	0	BN2	NEG
101	0.257232805808454	DLBCL	Unclass	M	38	2	0.99	2	1	Low	1	0	0	0	0	BN2	NEG
102	0.252723365763729	DLBCL	ABC	M	60							0	0	0	0	A53	NEG
103	0.24506164451984	DLBCL	ABC	M	54	3	2.2	2				0	0	0	0	N1	NEG
104	0.243696533199166	DLBCL	ABC	F	59							0	0	0	0	N1	NEG
105	0.243319327201832	DLBCL	ABC	M	60	1	0.72	1	0	Low	1	0	0	0	0	N1	NEG
106	0.238021069582205	DLBCL	Unclass	F								0	0	0	0	BN2	NEG
107	0.233382882945207	DLBCL	ABC	M	61							0	0	0	0	MCD	NEG
108	0.228164610889563	DLBCL	ABC	M	54	1	2	1	0	Low	1	0	0	0	0	Other	NEG
109	0.227452086097487	DLBCL	ABC	F	69	2	1.34	0	1	Intermediate	2	0	0	0	0	BN2/MCD	NEG
110	0.227165069303294	DLBCL	ABC	M	74	3	2.02	1	0	Intermediate	3	1	3.93	1	2.06	BN2/MCD	NEG
111	0.223069052040564	DLBCL	ABC	F	81							0	0	0	0	Other	NEG
112	0.219999327393413	DLBCL	ABC	M	74	2	1.87	1	0	Intermediate	2	0	0	0	0	MCD	NEG
113	0.211434734576775	DLBCL	ABC	F	75	1	1.01	4	0	Intermediate	3	0	0	0	0	Other	NEG
114	0.210603251826148	DLBCL	Unclass	M	56	2	1.13	2	1	Intermediate	2	0	0	0	0	Other	POS
115	0.207771930171578	DLBCL	ABC	M	46	4	1.12	0	2	Intermediate	3	1	0.20	1	0.20	BN2	NEG
116	0.207375829147058	DLBCL	ABC	F	18	4		2	5			0	0	0	0	Other	NEG
117	0.203261401715317	DLBCL	ABC	F	70							0	0	0	0	Other	NEG
118	0.203175882323539	DLBCL	ABC	M	73	3		0	0	Intermediate		0	0	0	0	MCD	NEG
119	0.20246552889779	DLBCL	ABC	F	58	4	4.6		1	Intermediate		0	0	0	0	Other	NEG
120	0.19927851857331	DLBCL	ABC	F	58	3	1.83	2	0	Intermediate	3	0	0	0	0	A53	NEG
121	0.194177708949966	DLBCL	ABC	M	74	2	1.32	1	0	Intermediate	2	1	0.21	1	0.21	MCD	NEG
122	0.193851134459105	DLBCL	ABC	F	69	3	2	1	1	Intermediate	3	0	0.43	0	0.43	N1	NEG
123	0.188700475081809	DLBCL	ABC	F	80	4	0.66	2	1	Intermediate	3	0	0	0	0	Other	NEG
124	0.185691856725067	DLBCL	Unclass	M	40	2	1.96	1	1	Low	1	0	0	0	0	Other	NEG
125	0.185485144518776	DLBCL	ABC	M	52	3	0.92	0	0	Low	1	0	0	0	0	BN2	NEG
126	0.183933892603737	DLBCL	ABC	F	35	4	0.8	1	5	Intermediate	2	0	3.93	0	3.93	BN2	NEG
127	0.183635997248277	DLBCL	ABC	F	84							0	0	0	0	A53	NEG
128	0.183402411099042	DLBCL	ABC	F	85							1	0.15	1	0.15	A53	NEG
129	0.17992975386567	DLBCL	ABC	F	71	2		0	0			0	7.03	0	7.03	BN2	NEG
130	0.175073177316236	DLBCL	Unclass	M	55							0	0	0	0	Other	NEG
131	0.175004337752955	DLBCL	ABC	M	56							0	0	0	0	A53	NEG
132	0.174396506236219	DLBCL	ABC	F	61	3	2	3	0	High	4	0	0	0	0	MCD	NEG
133	0.169989530630046	DLBCL	ABC	M	69	2	2.55	4	1	Intermediate	3	1	0.23	1	0.23	MCD	NEG
134	0.169555152367656	DLBCL	ABC	M	61							0	0	0	0	Other	NEG
135	0.167851150828684	DLBCL	ABC	M	62	2	2.56	2	0	Intermediate	3	0	0	0	0	Other	NEG
136	0.164237673982568	DLBCL	ABC	M	47							0	0	0	0	Other	NEG
137	0.163222285271629	DLBCL	Unclass	F	64	4	5.56	3	2	High	5	1	0.58	1	0.53	EZB/A53	POS
138	0.162714817059674	DLBCL	ABC	F	53							0	0	0	0	Other	NEG
139	0.160640960540404	DLBCL	ABC	F	75	1		0	0			0	0	0	0	MCD	NEG
140	0.159600305731058	DLBCL	ABC	M	47	1	1.23					1	1.16	1	0.61	A53	NEG
141	0.152894412077285	DLBCL	ABC	M	64	2	2.05	3	0	Intermediate	3	1	0.69	1		A53	NEG
142	0.150438768883176	DLBCL	Unclass	M	23	3	0.9	1	0	Low	1	0	7.80	0	7.80	Other	NEG
143	0.14919427827708	DLBCL	Unclass	M	56	4	1.69	1	2	Intermediate	3	1	0.46	1	0.46	Other	NEG
144	0.147423736072243	DLBCL	ABC	M	61	2		2	1	Intermediate		0	0	0	0	N1	NEG
145	0.147022317992456	DLBCL	ABC	M	81							0	0	0	0	Other	NEG
146	0.143393644592013	DLBCL	GCB	M	35	4	0.92	2	1	Intermediate	2	0	0	0	0	Other	NEG
147	0.143283569860536	DLBCL	ABC	M	60	4	0.98	1	4	Intermediate	3	0	0	0	0	MCD	NEG
148	0.142773779474275	DLBCL	Unclass	M	62				1			0	0	0	0	Other	POS
149	0.142554124611253	DLBCL	ABC	F	70			4				0	0	0	0	MCD	NEG
150	0.141752095685473	DLBCL	ABC	F	80	2	0.85	2	1	Intermediate	2	0	0	0	0	Other	NEG
151	0.136660482795346	DLBCL	ABC	M	84	2	1.01	2	0	Intermediate	3	1	0.09	1	0.09	N1/ST2	NEG
152	0.130299260446036	DLBCL	Unclass	M	78	3	0.96	2	0	Intermediate	3	0	0	0	0	Other	NEG
153	0.129374087130621	DLBCL	ABC	F	75	4		4	3	High		0	0	0	0	MCD	NEG
154	0.127928531658101	DLBCL	ABC	M	71	0	0.88		1			1	6.29	1	6.29	MCD	NEG
155	0.127335813718303	DLBCL	Unclass	M	63	3	1.17	2	0	High	4	1	3.64	1	0.67	Other	NEG
156	0.126256514422587	DLBCL	ABC	F	63							0	0	0	0	MCD	NEG
157	0.12606039440207	DLBCL	Unclass	F	33							0	0	0	0	Other	POS
158	0.126011757913648	DLBCL	ABC	M	77	4	4.1	4	1	High	4	1	0.04	1	0.04	Other	NEG
159	0.125987594378448	DLBCL	ABC	M	57							0	0	0	0	MCD	NEG
160	0.125539924154112	DLBCL	ABC	F	53	4	7.65	4	1	Intermediate	3	1	0.46	1	0.29	A53	NEG
161	0.125367437073391	DLBCL	ABC	F	77	3	1.32	4	0	High	4	0	0	0	0	Other	NEG
162	0.123907712089726	DLBCL	ABC	M	76	2			1			1	0.96	1	0.76	MCD	NEG
163	0.123367076601655	DLBCL	ABC	F	57							0	0	0	0	MCD/A53	NEG
164	0.122791216172695	DLBCL	ABC	F	54	4	2.16	4	1	Intermediate	3	0	5.74	1	1.91	Other	NEG
165	0.121197604853048	DLBCL	Unclass	F	59	4	1.82	2	3	High	4	0	0	0	0	ST2	NEG
166	0.121027731433838	DLBCL	Unclass	M	62	2	0.51	1	1	Low	1	1	3.82	1	1.62	Other	NEG
167	0.118571577917817	DLBCL	GCB	F	63	1	0	0	0	Low	1	0	0.79	0	0.79	EZB	NEG
168	0.117504420391949	DLBCL	ABC	M	72	4	0.9	1	1	Intermediate	2	1	2.24	1	2.24	Other	NEG
169	0.113369812244605	DLBCL	GCB	M	65	3	0.92	2	0	Intermediate	3	0	0	0	0	EZB	NEG
170	0.10935466596342	DLBCL	Unclass	M	73							0	0	0	0	ST2	NEG
171	0.109191205107352	DLBCL	ABC	F	68							0	0	0	0	MCD/A53	NEG
172	0.105622634381636	DLBCL	GCB	M	75	4	1	1	0	Intermediate	2	0	0	0	0	Other	NEG
173	0.10452692293565	DLBCL	ABC	M	42							0	0	0	0	MCD	NEG
174	0.102647585047906	DLBCL	ABC	M	73	4	0.71	3	2	High	4	1	0.41	1	0.29	MCD	NEG
175	0.100814337679437	DLBCL	ABC	M								0	0	0	0	MCD	NEG
176	0.100675591300534	DLBCL	ABC	F	51							0	0	0	0	BN2	NEG
177	0.0991736094367628	DLBCL	GCB	M	63	2	0.92	0	0	Low	1	0	12.67	0	12.67	EZB	NEG
178	0.0975104333885996	DLBCL	ABC	F	62							0	0	0	0	Other	NEG
179	0.0968420198553547	DLBCL	ABC	F	56							0	0	0	0	Other	NEG
180	0.0958361456094758	DLBCL	Unclass	F	71	2	1.2	2	1	Intermediate	3	0	0	0	0	BN2	NEG
181	0.0941874509859726	DLBCL	GCB	M	69	4	1.51	1	1	Intermediate	3	0	4.11	0	4.11	Other	NEG
182	0.0921893588438471	DLBCL	Unclass	M	55	4	0.77	1	3	Intermediate	2	0	7.08	0	7.08	Other	NEG
183	0.0919192002026033	DLBCL	ABC	F	59	4	1.22	2	1	Intermediate	3	0	0	0	0	BN2	NEG
184	0.0883171946277719	DLBCL	ABC	M	72	4	0.6	3	2	High	4	0	0	0	0	MCD	NEG
185	0.0877625138242452	DLBCL	ABC	M	75							0	0	0	0	A53	NEG
186	0.085657077072591	DLBCL	ABC	F	58	3	2.18	4	0	Intermediate	3	0	0	0	0	MCD	NEG
187	0.0856518967362053	DLBCL	ABC	M	68	3		0	0	Intermediate		0	0	0	0	Other	NEG
188	0.0833809169421419	DLBCL	ABC	F	77	3	0.86	1.5				0	9.29	0	9.29	Other	NEG
189	0.0807764783566236	DLBCL	ABC	M	52	4			1			1	3.10	1	0.75	MCD	NEG
190	0.0794761043727684	DLBCL	ABC	F	54	2			1			0	0	0	0	MCD	NEG
191	0.0782877237069471	DLBCL	Unclass	F	59							0	0	0	0	EZB	POS
192	0.078065188742349	DLBCL	ABC	M	61	4	1.17	0	2	High	4	0	0	0	0	MCD	NEG
193	0.0776006160338723	DLBCL	ABC	F	72	1		1	2	Intermediate		1	3.76	1	3.625	Other	NEG
194	0.073250592607524	DLBCL	ABC	M	61	4	2.17	0	1	Intermediate	3	0	9.57	0	9.57	Other	NEG
195	0.0719443092494876	DLBCL	ABC	F	44	4		0	1			0	0	0	0	Other	NEG
196	0.0681334747585774	DLBCL	ABC	M	71	3	1.57	0	0	Intermediate	3	0	12.39	0	12.39	BN2	NEG
197	0.0681288013471233	DLBCL	ABC	M	61							0	0	0	0	N1	NEG
198	0.0653177516865975	DLBCL	Unclass	M	83	3	1.95	1	0	Intermediate	3	1	0.03	1	0.03	Other	NEG
199	0.064944788332706	DLBCL	ABC	M	76	3	1.83	1	0	Intermediate	3	0	0	0	0	Other	NEG
200	0.0646228887912577	DLBCL	Unclass	M	30							0	0	0	0	Other	NEG
201	0.064114924130762	DLBCL	ABC	M	67	2	0.93	0	1	Low	1	0	7.18	0	7.18	Other	NEG
202	0.0618096638815972	DLBCL	Unclass	F	27	2	0.85	0	0	Low	0	1	1.07	1	0.29	BN2	NEG
203	0.0610376103379537	DLBCL	GCB	M	34	3	0.8	0	0	Low	1	0	1.89	1	1.48	Other	NEG
204	0.0593371646978624	DLBCL	ABC	F	38		1.75		1			0	0	0	0	BN2	NEG
205	0.0593092671689872	DLBCL	ABC	M	68	3	0.78	1	0	Intermediate	2	0	5.67	0	5.67	Other	NEG
206	0.0591268091028998	DLBCL	GCB	F	54	1	0.77	0	0	Low	0	0	8.65	0	8.65	Other	POS
207	0.0587644246844581	DLBCL	ABC	M	57	4		2	1	Intermediate		0	0	0	0	Other	NEG
208	0.0576422894821699	DLBCL	GCB	F	83	4	2	0	2	High	4	0	0	0	0	EZB	POS
209	0.0562679654923853	DLBCL	Unclass	M	38							0	0	0	0	Other	NEG
210	0.0557536122588697	DLBCL	ABC	F	74							0	0	0	0	MCD	NEG
211	0.053823631973551	DLBCL	GCB	F	79	2	2.77	2	0	Intermediate	3	1	0.19	1	0.15	Other	POS
212	0.0498969932418632	DLBCL	GCB	M	79	2	1.08	1	0	Intermediate	2	1	8.38	1	8.38	Other	POS
213	0.0498682131226383	DLBCL	ABC	M	68							0	0	0	0	MCD	NEG
214	0.0480408632035729	DLBCL	ABC	M	60	4	0.98	1	0	Low	2	0	0	0	0	Other	NEG
215	0.0473400156577602	DLBCL	Unclass	F	61							0	0	0	0	Other	NEG
216	0.0471627565297086	DLBCL	Unclass	M	45	1		1	0	Low		0	0	0	0	BN2	NEG
217	0.0462666235848265	DLBCL	ABC	M	38	4	1.74	1	2	Intermediate	3	1	0.45	1	0.32	N1	NEG
218	0.0442113861481618	DLBCL	ABC	M	41	2	1.68	2	0	Intermediate	2	0	0	0	0	MCD	NEG
219	0.043300860478236	DLBCL	ABC	M	49	4	0.82	3	2	Intermediate	3	0	0	0	0	Other	NEG
220	0.0431964632929626	DLBCL	ABC	M	79	3	1.56	5	0	High	4	0	0	0	0	MCD	NEG
221	0.0426341260151821	DLBCL	Unclass	F	74	4	1.64	2	1	High	4	1	1.54	1	0.76	Other	NEG
222	0.0425543712301852	DLBCL	ABC	M	51	4		3	2			0	0	0	0	BN2	NEG
223	0.0425372987180859	DLBCL	GCB	M	77	4	1	1	1	Intermediate	2	0	11.56	0	11.56	EZB	NEG
224	0.0417096244693588	DLBCL	ABC	M	54	2		2	0			0	0	0	0	MCD/A53	NEG
225	0.0405844834453283	DLBCL	Unclass	M	79	1		2	1	Intermediate		0	0	0	0	Other	NEG
226	0.039580069110922	DLBCL	Unclass	M	21	4	3.08	1	2	Intermediate	3	1	0.40	1	0.40	Other	NEG
227	0.0378797375810793	DLBCL	ABC	M	73							0	0	0	0	BN2/N1	NEG
228	0.0331642252957694	DLBCL	GCB	M	51	2	1.63	0				0	0	0	0	Other	POS
229	0.0319842203801411	DLBCL	GCB	M	59	3	1.82					0	0	0	0	EZB	POS
230	0.0306912954449642	DLBCL	ABC	M	64	3		2	1			0	0	0	0	A53	NEG
231	0.0306242690133841	DLBCL	ABC	F	56	4	2.18	3	1	Intermediate	3	0	0	0	0	MCD	NEG
232	0.0292405343225372	DLBCL	ABC	M	67	4	0.92	3	3	High	4	0	0	0	0	N1	NEG
233	0.0289648041485212	DLBCL	ABC	F	70	2		2	2			0	0	0	0	MCD	NEG
234	0.0287540355647011	DLBCL	ABC	M	84	3	1	0	0	Intermediate	2	0	8.88	0	8.88	Other	NEG
235	0.0281819465848957	DLBCL	ABC	F	44							0	0	0	0	MCD	NEG
236	0.0274497099769503	DLBCL	ABC	F	74	2	1	1	1	Low	1	1	2.70	1	2.70	Other	NEG
237	0.0244892086657125	DLBCL	Unclass	F	75	3		2	0			0	0	0	0	Other	NEG
238	0.0215276081176862	DLBCL	ABC	M	51	3	2	3	0	Intermediate	3	1	1.55	1	1.05	Other	NEG
239	0.0207097077178477	DLBCL	ABC	F	65	3	0.86	2	0	Intermediate	3	0	0	0	0	MCD/A53	NEG
240	0.0186276527869732	DLBCL	GCB	F	58	2		1	1	Low		1	1.85	1	1.85	Other	NEG
241	0.0167922035437137	DLBCL	GCB	M	31	1	0.77		2			0	9.46	0	9.46	A53	NEG
242	0.014363225660361	DLBCL	GCB	F	61	1						0	0	0	0	BN2	POS
243	0.0136394315205	DLBCL	ABC	M	74	4	2.57	3	6	High	5	0	0	0	0	MCD	NEG
244	0.011669584690972	DLBCL	ABC	M	91	1		2	1	Intermediate		1	0.74	1	0.74	MCD	NEG
245	0.010990555301569	DLBCL	Unclass	F	76	3	0.8	1	0	Intermediate	2	0	6.35	0	6.35	Other	NEG
246	0.00759672155161849	DLBCL	ABC	F	90							0	0	0	0	MCD	NEG
247	0.00553762470407473	DLBCL	GCB	F	40	2		0	0	Low		0	0	0	0	Other	NEG
248	0.00480847237125995	DLBCL	ABC	M	71	2			0			1	4.00	1		A53	NEG
249	0.00374623606470108	DLBCL	Unclass	M	54	4	0.8	2	2	Intermediate	3	1	5.49	1	5.49	Other	NEG
250	0.00245113776434772	DLBCL	ABC	F	34	1	1.02	0	1	Low	1	0	5.76	0	5.76	MCD	NEG
251	0.00158216565542908	DLBCL	Unclass	M	39	2	0.87	0	0	Low	0	0	9.44	0	9.44	Other	NEG
252	0.000566399715256693	DLBCL	ABC	F	45	4	1.32	1	1	Intermediate	2	0	0	0	0	Other	NEG
253	-0.00183268289433537	DLBCL	GCB	F	54	1	0.625	0	0	Low	0	0	0	0	0	Other	NEG
254	-0.00248002830168951	DLBCL	ABC	F	62	3	1.94	0	0	Intermediate	3	1	0.13	1	0.13	MCD/A53	NEG
255	-0.00264192408963493	DLBCL	Unclass	M	58	4	5.68	3	2	High	4	0	0	0	0	ST2	NEG
256	-0.0047811138706952	DLBCL	ABC	M	61	2	2	0	1	Intermediate	2	0	0	0	0	EZB	NEG
257	-0.00594902041899522	DLBCL	Unclass	F	64	4	3.72	4	1	High	4	0	0	0	0	Other	NEG
258	-0.00837984389972384	DLBCL	ABC	F	56	3	1.38	2	0	Intermediate	3	0	0	0	0	Other	NEG
259	-0.00902021162913924	DLBCL	Unclass	M	36	4	6.71	2	2	High	4	0	0	0	0	A53	POS
260	-0.00981449408810327	DLBCL	ABC	M	60	4	2	1	2	Intermediate	3	0	0	0	0	Other	NEG
261	-0.0106092833116902	DLBCL	ABC	F	71	1	2	0	0	Intermediate	2	0	0	0	0	MCD	NEG
262	-0.0108918695440177	DLBCL	ABC	M	56	2	1.22	1	1	Low	1	1	2.14	1	0.74	MCD	NEG
263	-0.0139977972268868	DLBCL	ABC	F	80	4		3	1			0	0	0	0	BN2	NEG
264	-0.0144208620746914	DLBCL	ABC	M	45	2	1.11	0				0	7.55	0	7.55	ST2	NEG
265	-0.0163698996499411	DLBCL	ABC	F	67	4	1.9	3	2	High	5	0	0	0	0	A53	NEG
266	-0.0165865307920146	DLBCL	GCB	F	46	4		3	2			1	0.55	1	0.19	EZB	POS
267	-0.0172844917661594	DLBCL	ABC	F	65	3	1.06	1	0	Intermediate	3	0	0	0	0	MCD	NEG
268	-0.0180941594004586	DLBCL	Unclass	M	50							0	0	0	0	Other	NEG
269	-0.0185392440470233	DLBCL	Unclass	M	46							0	0	0	0	Other	NEG
270	-0.0198426209664035	DLBCL	ABC	M	68	2	1.55	1	1	Intermediate	2	1	1.88	1	1.48	Other	NEG
271	-0.0200851488691778	DLBCL	ABC	M	63				3			0	0	0	0	MCD/A53	NEG
272	-0.0209361436372788	DLBCL	Unclass	F	71							0	0	0	0	EZB	NEG
273	-0.0213676627584196	DLBCL	Unclass	F	16	1	1	1	0	Low	0	0	7.99	0	7.99	Other	NEG
274	-0.0213772653671163	DLBCL	ABC	M	45	3	1.11	2	3	High	4	0	0	0	0	MCD	NEG
275	-0.0225679327991973	DLBCL	ABC	F	80	3	1.22	2		High		0	0	0	0	ST2	NEG
276	-0.0229498243982442	DLBCL	Unclass	M	61	4	1.41	2	1	High	4	0	0	0	0	BN2	NEG
277	-0.0235589838961469	DLBCL	Unclass	M	71	3			0			1	0.50	1	0.25	Other	NEG
278	-0.0237649851160929	DLBCL	ABC	M	42	3	0.85	2	1	Intermediate	2	0	0	0	0	Other	NEG
279	-0.0247810602211143	DLBCL	Unclass	M	35	4	1.04	2	1	Intermediate	3	0	0	0	0	BN2	NEG
280	-0.0281075042892715	DLBCL	ABC	M	67	3	1.16	1	0	Intermediate	3	0	11.54	1	1.27	A53	NEG
281	-0.0306268030497675	DLBCL	ABC	M	77	4			3			0	0	0	0	MCD/A53	NEG
282	-0.032297721630741	DLBCL	Unclass	M	82	3	0.96	3	0	Intermediate	3	0	0	0	0	Other	NEG
283	-0.0325919866463735	DLBCL	ABC	M	42	1	0.7	0	0	Low	0	0	9.69	1	2.10	BN2	NEG
284	-0.0329181037087402	DLBCL	ABC	F	64	1	0.9	1	1	Low	1	1	0.86	1	0.53	MCD	NEG
285	-0.0336540785503626	DLBCL	ABC	M	68	1		1	0			0	0	0	0	A53	NEG
286	-0.0379470851885963	DLBCL	GCB	M	65	2	0.93	0	0	Low	1	0	8.16	0	8.16	Other	NEG
287	-0.0386980411984292	DLBCL	ABC	F	66							0	0	0	0	MCD	NEG
288	-0.0387161637700423	DLBCL	ABC	M	56							0	0	0	0	Other	NEG
289	-0.0398249247663245	DLBCL	ABC	F	69	2	0.9	2	0	Intermediate	2	0	0	0	0	Other	NEG
290	-0.0438069060248623	DLBCL	GCB	F	46	2			0			0	0	0	0	EZB	NEG
291	-0.0438132673018884	DLBCL	Unclass	M	81	2	0.71	3	0	Intermediate	2	0	0	0	0	BN2	NEG
292	-0.0440468074616346	DLBCL	GCB	M	70	3	0.74	0	0	Intermediate	2	1	4.77	1	2.96	EZB/A53	NEG
293	-0.0466798818464587	DLBCL	GCB	M	37	1	0.57	0	0	Low	0	0	0	0	0	Other	NEG
294	-0.0472526926198425	DLBCL	ABC	F	71	4	0.466	2	1	Intermediate	3	0	0	0	0	MCD	NEG
295	-0.0494507737823926	DLBCL	GCB	M	56	3			0			0	9.82	0	9.82	A53	NEG
296	-0.0501153976519896	DLBCL	GCB	M							1	0	0	0	0	Other	NEG
297	-0.0515461071008958	DLBCL	ABC	F	77							0	0	0	0	MCD	NEG
298	-0.0534141442054953	DLBCL	GCB	F	75	4	1.1	1	2	High	4	1	5.15	1	5.15	EZB	NEG
299	-0.0545650609993345	DLBCL	Unclass	M	66	1	0.74	2	1	Intermediate	2	0	0	0	0	Other	NEG
300	-0.0551376519138661	DLBCL	GCB	M	78	3	1.19	0	0	Intermediate	3	1	10.54	1	10.54	EZB	NEG
301	-0.0557513150122215	DLBCL	Unclass	F	54	4	1.12	1	3	Intermediate	3	1	4.51	1	4.51	EZB/MCD	NEG
302	-0.0557923159964437	DLBCL	ABC	M	48	4		0	1			0	0	0	0	Other	NEG
303	-0.0568858082906959	DLBCL	Unclass	F	73	4	1.6	2	1	High	4	1	1.49	1	0.44	BN2	NEG
304	-0.0581061216102522	DLBCL	GCB	M	59	2	0.86	0	0	Low	0	0	8.78	0	8.78	Other	NEG
305	-0.0583651059070494	DLBCL	GCB	M	32	3		2	0	Intermediate		0	0	0	0	Other	NEG
306	-0.0602401341510401	DLBCL	Unclass	M	84	2	0.82	2	2	Intermediate	3	0	0	0	0	ST2	NEG
307	-0.0619715549697228	DLBCL	GCB	F	52	2	0.79	1	1	Low	0	0	8.56	0	8.56	EZB	NEG
308	-0.0636156805321524	DLBCL	ABC	M	71	1	1.32	0	0	Intermediate	2	0	10.08	0	10.08	Other	NEG
309	-0.0643019261356928	DLBCL	GCB	M	66	4	2	0	3	High	4	0	0	0	0	BN2	NEG
310	-0.0646395067967887	DLBCL	GCB	M	49	3	0.9	1	0	Low	1	0	10.36	0	10.36	EZB	NEG
311	-0.0661633854394742	DLBCL	Unclass	M	57	4	1.8	2	1	Intermediate	3	1	1.05	1	0.56	EZB	NEG
312	-0.0668719815476261	DLBCL	GCB	F	67	3	2	0	0	Intermediate	3	0	0.58	0	0.58	EZB/A53	NEG
313	-0.0685153434396827	DLBCL	GCB	F	77	2	0.72	1	0	Low	1	0	0	0	0	Other	NEG
314	-0.069461345380786	DLBCL	ABC	M	83	3	1.3	2		High		0	0	0	0	Other	NEG
315	-0.0695790813313561	DLBCL	ABC	M	70	4	1.68	0.5	2.5	High	4	0	0	0	0	BN2	NEG
316	-0.0719114298119268	DLBCL	Unclass	F	75	4						0	4.96	0	4.96	Other	NEG
317	-0.0730407913281575	DLBCL	ABC	M	70	2	0.68	1	0	Low	1	0	0	0	0	MCD	NEG
318	-0.0732737137225554	DLBCL	ABC	M	72	4	0.92	0	1	Intermediate	2	0	10.90	0	10.90	MCD	NEG
319	-0.0806124081858199	DLBCL	GCB	F	59	2	0.66	1	1	Low	0	0	11.52	0	11.52	Other	NEG
320	-0.0806693371089029	DLBCL	Unclass	F	74	1		1	0			1	1.56	1	1.43	BN2	NEG
321	-0.083017630914873	DLBCL	GCB	M	42	2	0.6	2	1	Low	1	0	1.84	0	1.84	EZB/A53	POS
322	-0.0847132002759243	DLBCL	GCB	M	52	4	1.55	0	2	Intermediate	3	0	0	0	0	Other	NEG
323	-0.0847421162882257	DLBCL	Unclass	F	57	2	1.21	0				0	0	0	0	Other	POS
324	-0.0851034204985096	DLBCL	GCB	M	42	2		1	0	Low		1	8.49	1	8.49	Other	NEG
325	-0.0860154530935448	DLBCL	ABC	M	53	4	1.89	2				0	0	0	0	MCD	NEG
326	-0.0865301818080104	DLBCL	ABC	M	65	2	0.61	1	1	Low	1	0	0	0	0	MCD	NEG
327	-0.0870409994125678	DLBCL	Unclass	F	64	3						0	0	0	0	Other	NEG
328	-0.0913738990646443	DLBCL	GCB	M	66	3	0.9	0	0	Intermediate	2	0	8.88	0	8.88	A53	NEG
329	-0.0920983198827519	DLBCL	Unclass	F	84	3	1.99	2		High		0	0	0	0	BN2	NEG
330	-0.0952628143883034	DLBCL	GCB	F	68	3	0.66	3	0	Intermediate	3	0	9.91	0	9.91	EZB	NEG
331	-0.0969606383945828	DLBCL	Unclass	F	51							0	0	0	0	Other	NEG
332	-0.0979011532514764	DLBCL	Unclass	F	62	2	0.72	1	0	Low	1	0	8.23	1	4.63	EZB	NEG
333	-0.0980258183225996	DLBCL	GCB	M	56	2		2				1	9.68	1		BN2	NEG
334	-0.0990807361460296	DLBCL	GCB	M	48	2	0.91	0	0	Low	0	0	3.97	0	3.97	EZB/ST2/A53	POS
335	-0.0991717087434883	DLBCL	ABC	F	49	2	1.36	1	1	Low	1	1	1.38	1	0.89	BN2/MCD	NEG
336	-0.100351438850355	DLBCL	Unclass	F	56	4	0	0	2	Intermediate	2	0	0	0	0	MCD/ST2	NEG
337	-0.103137009017038	DLBCL	GCB	M	78	3	0.85	1	0	Intermediate	2	1	4.49	1	4.49	Other	NEG
338	-0.105525708293717	DLBCL	Unclass	F	64	4	1.26	0	1	Intermediate	3	0	2.55	0	2.55	ST2	NEG
339	-0.108193093582365	DLBCL	ABC	M	35	1	0.69	1	1	Low	0	0	0	0	0	Other	NEG
340	-0.108658338403161	DLBCL	ABC	M	65	2			0			0	10.51	0	10.51	BN2	NEG
341	-0.109216256544662	DLBCL	Unclass	M	63							0	0	0	0	Other	NEG
342	-0.10928486563763	DLBCL	ABC	F	62	4	1.2	1	1	Intermediate	3	0	11.28	0	11.28	Other	NEG
343	-0.109782157876043	DLBCL	ABC	M					1			0	0	0	0	Other	NEG
344	-0.110743529711955	DLBCL	GCB	F	71	4		1	2			1	0.38	1		EZB	NEG
345	-0.111969345309181	DLBCL	GCB	F	57	1	0.68	1	1	Low	0	0	8.71	0	8.71	EZB	NEG
346	-0.114206579658381	DLBCL	GCB	M	70	3	1.12	0	0	Intermediate	3	0	9.86	1	0.48	Other	NEG
347	-0.114892117063745	DLBCL	Unclass	M	51	4	0.85	2	1	Intermediate	2	0	0	0	0	Other	POS
348	-0.115006762745266	DLBCL	Unclass	M	59	4	0.56					1	1.02	1	0.37	Other	NEG
349	-0.117736684002962	DLBCL	Unclass	M	67	4			2			0	0	0	0	BN2	NEG
350	-0.121656410934618	DLBCL	GCB	M	35	1	0.7	0	1	Low	0	0	6.68	0	6.68	EZB	NEG
351	-0.124329979671453	DLBCL	ABC	M	77	2	4.15	2	0	Intermediate	3	0	0	0	0	BN2	NEG
352	-0.124686833120919	DLBCL	ABC	F	76	3	1.11	1	0	Intermediate	3	0	5.75	0	5.75	BN2	NEG
353	-0.126229551686607	DLBCL	GCB	M	43	4			1			0	10.00	0	10.00	EZB	NEG
354	-0.126618569875042	DLBCL	Unclass	F	71	3			0			0	6.94	0	6.94	BN2	NEG
355	-0.127298742010758	DLBCL	ABC	M	58	2	1.04	0	0	Low	1	0	8.19	0	8.19	Other	NEG
356	-0.128778949082964	DLBCL	GCB	M	48	2	0.9	1	0	Low	0	0	6.59	0	6.59	Other	NEG
357	-0.129876686478241	DLBCL	Unclass	M	79	3	1.17	3	0	High	4	0	0	0	0	BN2	NEG
358	-0.131049264938009	DLBCL	ABC	M	37							0	0	0	0	MCD	NEG
359	-0.13266264055294	DLBCL	Unclass	F	75	3	1.57	2	0	High	4	1	0.14	1	0.14	BN2	NEG
360	-0.133337886542109	DLBCL	Unclass	M	14	1	0.67	1	1	Low	0	0	0	0	0	Other	NEG
361	-0.134809354057367	DLBCL	Unclass	M	49	4	0.89	2	3	Intermediate	3	0	3.78	0	3.78	Other	NEG
362	-0.135441889884289	DLBCL	ABC	F					0			0	0	0	0	EZB	NEG
363	-0.136091817368209	DLBCL	GCB	M	77	1		1	0			0	8.58	0	8.58	ST2	NEG
364	-0.138978777004721	DLBCL	GCB	M	50	4	2	0	2	Intermediate	3	0	1.48	0	1.48	EZB	POS
365	-0.139444539006621	DLBCL	GCB	M	29	2	0.9	1	1	Low	0	0	7.68	0	7.68	Other	NEG
366	-0.141734210673932	DLBCL	Unclass	M	51	3	1.05	0	0	Intermediate	2	0	7.79	0	7.79	BN2	NEG
367	-0.141977219288478	DLBCL	GCB	M	59	3	0.92	3		Intermediate		0	0	0	0	EZB	NEG
368	-0.142554959956846	DLBCL	GCB	M	80	3		1	0	Intermediate		0	7.52	0	7.52	EZB	NEG
369	-0.142978100134395	DLBCL	GCB	M	76	3	1	1	0	Intermediate	2	1	6.95	1	6.95	A53	NEG
370	-0.144307432193004	DLBCL	GCB	F	46	2	2	1	1	Low	1	0	0.41	0	0.41	BN2/ST2	NEG
371	-0.146596977406503	DLBCL	GCB	M	46	2	0.36	0	0	Low	0	0	1.70	0	1.70	Other	NEG
372	-0.147021166612786	DLBCL	ABC	M	50							0	0	0	0	MCD	NEG
373	-0.148170785571253	DLBCL	Unclass	M	65							0	0	0	0	BN2	NEG
374	-0.148855901218596	DLBCL	ABC	M	57	4		1	1			0	0	0	0	BN2	NEG
375	-0.149964622818652	DLBCL	Unclass	F	82	1.5	0.64	1.5	0		2	0	0	0	0	A53	NEG
376	-0.150222867117757	DLBCL	ABC	F	76	2		2	2			0	0	0	0	A53	NEG
377	-0.153555094781083	DLBCL	Unclass	M	32	4	2.02	2	1	Intermediate	3	0	6.00	0	6.00	EZB	NEG
378	-0.156960187193883	DLBCL	Unclass	M	64	4	0.87	1	1	Intermediate	2	0	3.14	0	3.14	MCD	NEG
379	-0.157410898576713	DLBCL	GCB	M	51	2		0	0	Low		0	0	0	0	ST2	NEG
380	-0.157452538388051	DLBCL	ABC	F	53	4	1.5	3	1	Intermediate	3	0	0	0	0	Other	NEG
381	-0.160770636897876	DLBCL	Unclass	F	72	3	1	2	1	Intermediate	3	0	0	0	0	BN2	NEG
382	-0.164945528287429	DLBCL	GCB	F	70	2	1.41	1	1	Intermediate	2	0	0	0	0	Other	NEG
383	-0.166965915081939	DLBCL	GCB	M	67	3						0	0	0	0	Other	NEG
384	-0.167906375859648	DLBCL	GCB	M	56	4	2.22	3	2	High	4	0	8.36	0	8.36	Other	NEG
385	-0.168692604666869	DLBCL	GCB	F	55	3	0.62	2	0	Intermediate	2	0	0	0	0	BN2	NEG
386	-0.173293631578024	DLBCL	ABC	M	60	3		1	0			0	0	0	0	MCD	NEG
387	-0.173333780870444	DLBCL	GCB	F	57	4	0.74	2	2	Intermediate	3	0	0	0	0	Other	NEG
388	-0.173682221025067	DLBCL	Unclass	F	59	4	2.38	2	5	High	4	0	0	0	0	BN2	NEG
389	-0.175204796480947	DLBCL	Unclass	F	60	1	0.89	1		Low		0	8.44	0	8.44	BN2	NEG
390	-0.175430580573824	DLBCL	ABC	M	81	3	0.88	1	0	Intermediate	2	1	1.40	1	0.72	MCD	NEG
391	-0.176608300796004	DLBCL	GCB	M	68							0	0	0	0	EZB	NEG
392	-0.176621839502529	DLBCL	GCB	F	74							0	6.10	0	6.10	ST2	POS
393	-0.176779804861153	DLBCL	GCB	M	62	2	0.78	0	0	Low	1	1	8.90	1	8.90	EZB	NEG
394	-0.178160154886193	DLBCL	GCB	M	73	4	4.2	1	1	Intermediate	3	0	7.27	0	7.27	EZB	POS
395	-0.178420876936403	DLBCL	Unclass	F	46	4	1.37	1	3	Intermediate	3	0	0	0	0	Other	NEG
396	-0.178748247449069	DLBCL	GCB	F	35	2	1.13	1	0	Low	1	0	7.66	0	7.66	BN2	NEG
397	-0.178934652388368	DLBCL	ABC	M	41	3	3.13	2	0	Intermediate	3	0	0	0	0	BN2	NEG
398	-0.179051156623129	DLBCL	GCB	M	22	2	0.7	0	0	Low	0	0	7.12	0	7.12	A53	NEG
399	-0.179194245961761	DLBCL	GCB	M	73	3	1.05	2	0	High	4	1	0.87	1	0.84	EZB	POS
400	-0.179809220663739	DLBCL	GCB	F	74	2	0.75	1	1	Low	1	0	7.58	0	7.58	EZB	NEG
401	-0.182483963309711	DLBCL	Unclass	M	48	4	7.06	3	2	High	4	1	0.15	1	0.15	BN2	NEG
402	-0.183827355516061	DLBCL	Unclass	F	48	2			1			0	0	0	0	MCD/A53	NEG
403	-0.184151408948005	DLBCL	ABC	M	70	2	1.68	4	1	Intermediate	3	0	0	0	0	BN2	NEG
404	-0.184271871862297	DLBCL	GCB	M	69	2	2	1	1	Intermediate	2	0	0	0	0	EZB	NEG
405	-0.184586453120907	DLBCL	GCB	F	71	2	0.63	1	0	Low	1	1	6.63	1	6.63	Other	NEG
406	-0.186044703263034	DLBCL	Unclass	M	56	3	1	0	0	Low	1	0	9.48	0	9.48	BN2	NEG
407	-0.18667800536929	DLBCL	GCB	M	41	3	0.78	1	0	Low	1	0	5.76	0	5.76	ST2	NEG
408	-0.187014392569431	DLBCL	GCB	M	66	4	7.17	2	1	High	4	0	3.53	0	3.53	Other	NEG
409	-0.187915534684101	DLBCL	ABC	F	66	4	3.59	2	1	High	4	0	0	0	0	Other	NEG
410	-0.19255274565038	DLBCL	ABC	F	76							0	0	0	0	Other	NEG
411	-0.194105855929798	DLBCL	Unclass	M	45	2	0.88	1	1	Low	0	0	0	0	0	Other	NEG
412	-0.19421988489935	DLBCL	GCB	F	22	4	2.69	2	2	High	4	0	7.41	0	7.41	BN2	POS
413	-0.194872377108202	DLBCL	Unclass	F	81	3	2	2	0	High	4	0	0	0	0	BN2	NEG
414	-0.19652779621092	DLBCL	ABC	F	41	3	2.85	1	1	Intermediate	2	1	1.21	1	0.88	Other	NEG
415	-0.196993485068173	DLBCL	Unclass	M	74	3		4				0	0	0	0	ST2	NEG
416	-0.198198468751289	DLBCL	GCB	M	61	4	1.09	2	1	High	4	0	8.13	0	8.13	ST2	NEG
417	-0.198993162574792	DLBCL	GCB	F	59	1	1.2	1	1	Low	1	1	10.52	1	10.52	EZB	NEG
418	-0.199136084376307	DLBCL	ABC	F	59	3	2	1	1	Intermediate	2	0	0	0	0	ST2	NEG
419	-0.199738575708291	DLBCL	ABC	M	50	2	1.42	2	1	Intermediate	2	0	0	0	0	Other	NEG
420	-0.201283938744917	DLBCL	Unclass	M	69	4	5.66	3	3	High	5	0	0	0	0	BN2	NEG
421	-0.202168287872613	DLBCL	ABC	M	50	2	1.33	2	1	Intermediate	2	0	0	0	0	BN2/MCD	NEG
422	-0.202805087822005	DLBCL	Unclass	M	65	3		1	0	Intermediate		0	0	0	0	BN2	NEG
423	-0.206173507293206	DLBCL	ABC	F	77	3		2	0			0	0	0	0	BN2	NEG
424	-0.206188162574292	DLBCL	GCB	F	76	3	0.91	1	0	Intermediate	2	0	8.66	0	8.66	EZB	NEG
425	-0.206265358862579	DLBCL	GCB	F	68	1	1.32	0	0	Intermediate	2	0	6.49	0	6.49	BN2	NEG
426	-0.20736849006073	DLBCL	GCB	M	65	2		1	0			0	6.71	0	6.71	EZB	POS
427	-0.208107106454099	DLBCL	Unclass	F	64	4		2	3	High		0	0	0	0	BN2	NEG
428	-0.210203627036978	DLBCL	ABC	M	49	3	2.65	3	1	Intermediate	3	1	0.15	1	0.10	Other	NEG
429	-0.21238630803424	DLBCL	ABC	M	73	2	1.04	2	1	Intermediate	3	0	0	0	0	A53	NEG
430	-0.212669707663472	DLBCL	ABC	M	66	1	0.28	2	1	Intermediate	2	0	0	0	0	Other	NEG
431	-0.21397697871325	DLBCL	ABC	F	48	4	1.28	0	1	Intermediate	2	0	12.62	0	12.62	Other	NEG
432	-0.214938800150513	DLBCL	GCB	M	57	3	3.11	1	0	Intermediate	2	1	1.02	1	0.36	Other	NEG
433	-0.216654899393622	DLBCL	Unclass	F	73	2	1.46	4	2	High	4	0	0	0	0	BN2	NEG
434	-0.216875777217835	DLBCL	GCB	F	54	1		0	1	Low		0	2.79	0	2.79	Other	NEG
435	-0.217485207285322	DLBCL	GCB	M	72							0	0	0	0	Other	NEG
436	-0.219608647078341	DLBCL	GCB	M	55	3						0	0	0	0	BN2	NEG
437	-0.224595185801407	DLBCL	ABC	M	30	4		1	2	Intermediate		1	1.01	1	0.53	MCD	NEG
438	-0.224887608549341	DLBCL	GCB	F	28	1	1.31	0				0	0	0	0	BN2	NEG
439	-0.225082316147373	DLBCL	GCB	F	56	1	0.80	1	1	Low	0	0	12.53	0	12.53	ST2	NEG
440	-0.226738817647478	DLBCL	ABC	F	76							0	0	0	0	Other	NEG
441	-0.227164257826292	DLBCL	GCB	M	49	4	2	0	3	Intermediate	3	0	1.12	0	1.12	BN2	POS
442	-0.22843023300742	DLBCL	GCB	M	36	2	0.656	1	0	Low	0	0	8.16	0	8.16	Other	NEG
443	-0.230771309054651	DLBCL	GCB	M	55	2	1.19	3	1	Intermediate	2	0	0	0	0	BN2	NEG
444	-0.23261836875058	DLBCL	GCB	F	49	3	14.84	2	0	Intermediate	3	0	7.31	0	7.31	EZB	NEG
445	-0.232783208128428	DLBCL	GCB	M	46	2	0.9	1	0	Low	0	0	6.88	0	6.88	Other	NEG
446	-0.233814570066283	DLBCL	GCB	M	75	1			1			0	0	0	0	ST2	NEG
447	-0.234413724337973	DLBCL	ABC	M	75	3	2.5	4	1	High	4	0	0	0	0	A53	NEG
448	-0.234441365854822	DLBCL	Unclass	M	75	2		1	0			0	0	0	0	EZB	NEG
449	-0.235205051618536	DLBCL	ABC	F	53							0	0	0	0	BN2	NEG
450	-0.235246066017929	DLBCL	GCB	M	52	3	0.9	1	0	Low	1	1	2.69	1	1.90	EZB	NEG
451	-0.239717028250486	DLBCL	ABC	M	71							0	0	0	0	BN2/EZB	NEG
452	-0.2445738106877	DLBCL	GCB	F	76	2		1	1			0	12.31	0	12.31	ST2	NEG
453	-0.246806102514148	DLBCL	Unclass	F	38							0	0	0	0	MCD/ST2	NEG
454	-0.247116294201777	DLBCL	GCB	M	67	3		0	0	Intermediate		0	0	0	0	Other	NEG
455	-0.247679094045086	DLBCL	Unclass	M	85	3		2	0			0	0	0	0	BN2	NEG
456	-0.24834321313571	DLBCL	GCB	M	46	1	0.94	1	1	Low	0	0	2.80	0	2.80	A53	POS
457	-0.248417603692521	DLBCL	GCB	F	48	3	0.79	1	0	Low	1	1	1.73	1	0.97	EZB	POS
458	-0.250642469217563	DLBCL	GCB	M	72							1	0.03	1	0.03	EZB	POS
459	-0.252868533420667	DLBCL	Unclass	M	25	2		0	0	Low		0	0	0	0	Other	NEG
460	-0.254213702605471	DLBCL	GCB	M	59	2	2.42		1			1	0.34	1	0.11	EZB	POS
461	-0.25682674636111	DLBCL	GCB	F	57	3	1.2	2	1	Intermediate	3	0	9.48	0	9.48	Other	NEG
462	-0.256950692880591	DLBCL	ABC	F	83	2	1.15	1	1	Intermediate	2	1	1.41	1	1.16	BN2	NEG
463	-0.257534811161276	DLBCL	GCB	F	52	4	2.61	2	2	High	4	0	0	0	0	EZB	NEG
464	-0.258245262215858	DLBCL	Unclass	F	48							0	0	0	0	BN2	NEG
465	-0.258422630348983	DLBCL	ABC	F	52	4	1.81		2			0	0	0	0	BN2	NEG
466	-0.259802148277086	DLBCL	GCB	F	60	1	1.12	1	1	Low	2	0	2.83	0	2.83	Other	NEG
467	-0.263563091967423	DLBCL	Unclass	F	55	3	2.7		0	Intermediate		0	2.52	0	2.52	BN2/ST2	NEG
468	-0.264143729718724	DLBCL	GCB	M	53	4	1.5	3	3	High	4	1	1.70	1	1.21	EZB	POS
469	-0.264665352090152	DLBCL	GCB	F	23	2	0.56	0	0	Low	0	0	0	0	0	ST2	NEG
470	-0.265169066539375	DLBCL	GCB	F	24	2	1.82	1	0	Low	1	0	10.63	0	10.63	ST2	NEG
471	-0.265848028931617	DLBCL	GCB	F	70	2	0.82	1	0	Low	1	0	3.56	0	3.56	BN2/ST2	NEG
472	-0.268274598727014	DLBCL	Unclass	M	75	3		3	1			0	0	0	0	BN2	NEG
473	-0.268285544789052	DLBCL	Unclass	F	55							0	0	0	0	BN2	NEG
474	-0.268400214640951	DLBCL	GCB	F	68	3	1.88	3	0	High	4	1	6.22	1	6.22	EZB	NEG
475	-0.269016717457035	DLBCL	ABC	F	77	2	0.8	2	0	Intermediate	2	0	0	0	0	BN2	NEG
476	-0.269383476027899	DLBCL	ABC	M					0			0	0	0	0	MCD	NEG
477	-0.269763810649737	DLBCL	GCB	M	66	4	1.49	2	3	High	5	1	0.86	1	0.78	Other	NEG
478	-0.270621189197831	DLBCL	Unclass	F	78	3	1.73	2	0	High	4	1	1.92	1	1.11	BN2	NEG
479	-0.270797706518268	DLBCL	GCB	M								0	0	0	0	EZB	NEG
480	-0.271038070020871	DLBCL	GCB	M	82	2	2.44	1	1	Intermediate	2	1	1.75	1	1.75	EZB	NEG
481	-0.271219446205833	DLBCL	GCB	F	60	1	1.79	0	1	Low	1	0	0	0	0	Other	NEG
482	-0.273440174609708	DLBCL	GCB	F	77	1	0.76	1	1	Low	1	0	0.61	0	0.61	ST2	NEG
483	-0.27529841396829	DLBCL	GCB	M	77	4	1.43	1	1	Intermediate	3	1	2.29	1	2.29	EZB	NEG
484	-0.276041892143167	DLBCL	GCB	F	42	3	1.34	1	0	Intermediate	2	0	2.81	0	2.81	EZB	NEG
485	-0.276883039366539	DLBCL	GCB	M	67	3	3.72	0	0	Intermediate	3	1	0.008	1	0.008	EZB	POS
486	-0.279426054354442	DLBCL	ABC	F	43							0	0	0	0	Other	NEG
487	-0.279876332528083	DLBCL	GCB	M	58	3	1.02	2	0	Intermediate	3	0	3.99	0	3.99	BN2	NEG
488	-0.280699614078553	DLBCL	GCB	F	92	2	1.47	3	2	High	4	0	7.84	0	7.84	EZB	POS
489	-0.281815573521116	DLBCL	GCB	M	58		1.75		1			0	0	0	0	EZB	NEG
490	-0.283431506472666	DLBCL	GCB	F	70	2	1.23		2			0	0	0	0	EZB	NEG
491	-0.284410866308963	DLBCL	ABC	M	79	2	0.74	2	0	Intermediate	2	0	0	0	0	A53	NEG
492	-0.285884373927151	DLBCL	GCB	M	43	3	0.5	0				0	7.99	0	7.99	Other	NEG
493	-0.286363368406863	DLBCL	ABC	M	46	4	1.87	0	4	Intermediate	3	0	0	0	0	ST2	NEG
494	-0.287476859486219	DLBCL	GCB	M	42	2	1.08	0	1	Low	1	0	0	0	0	ST2	NEG
495	-0.287625802416618	DLBCL	Unclass	F	70	4	1.01	3	1	High	4	0	0	0	0	EZB	NEG
496	-0.288689962489967	DLBCL	GCB	M	75							0	0	0	0	EZB	POS
497	-0.292734415080493	DLBCL	ABC	M	55	4	5.8	2	1	Intermediate	3	0	0	0	0	A53	NEG
498	-0.29347147802185	DLBCL	GCB	M	28	2	2	0	2	Intermediate	2	0	0	0	0	EZB	NEG
499	-0.298218272629016	DLBCL	GCB	F	63				1			0	0	0	0	A53	NEG
500	-0.303883357483169	DLBCL	ABC	F	74	2	1.31	1	0	Intermediate	2	0	0	0	0	BN2	NEG
501	-0.305419388613649	DLBCL	GCB	F	83	1	0.96	1	0	Low	1	1	9.88	1	9.88	EZB	NEG
502	-0.30942253155939	DLBCL	GCB	M	62	3	0.9	1	0	Intermediate	2	1	0.61	1	0.61	EZB	NEG
503	-0.309802263300095	DLBCL	ABC	M	67	4	1.68	3	1	High	4	0	0	0	0	MCD	NEG
504	-0.313052172392706	DLBCL	GCB	M	39	2	1.95	1	1	Low	1	0	11.66	0	11.66	BN2/A53	NEG
505	-0.314927419809042	DLBCL	ABC	F	53							0	0	0	0	EZB	NEG
506	-0.316779286989891	DLBCL	Unclass	F	62	1	0.9	0	1	Low	1	0	7.99	0	7.99	Other	NEG
507	-0.318722994221635	DLBCL	Unclass	F	44							0	0	0	0	BN2	NEG
508	-0.323966697664393	DLBCL	GCB	F	48							0	0	0	0	BN2	NEG
509	-0.32670661305609	DLBCL	GCB	M	60	2	3.67	3	0	Intermediate	3	0	11.55	0	11.55	EZB	NEG
510	-0.327592801011891	DLBCL	GCB	M	47	2	1.05	1	0	Low	1	1	0.51	1	0.51	ST2	NEG
511	-0.328147571724444	DLBCL	GCB	M	44							0	0	0	0	EZB	NEG
512	-0.3309328150302	DLBCL	ABC	M	86							0	0	0	0	BN2	NEG
513	-0.33118667785031	DLBCL	GCB	F	55	2	1.07	1				0	10.70	0	10.70	EZB	POS
514	-0.332467113394612	DLBCL	GCB	F	63	2	0.97	0	0	Low	1	0	13.68	0	13.68	EZB	NEG
515	-0.335165774548731	DLBCL	Unclass	F	78	1	0.52	2	1	Intermediate	2	0	0	0	0	Other	NEG
516	-0.33747555798074	DLBCL	GCB	F	62				3			0	0	0	0	EZB	NEG
517	-0.33776486406499	DLBCL	GCB	F	57	4	1.01		0	Intermediate		0	0	0	0	Other	NEG
518	-0.338186319865923	DLBCL	GCB	F	46	3	1.24	3	0	Intermediate	3	0	0	0	0	BN2	NEG
519	-0.339794215129741	DLBCL	GCB	M	52	3	0.7	1	1	Low	1	0	16.42	0	16.42	Other	NEG
520	-0.343748018578887	DLBCL	ABC	M	55	3		1	0			0	0	0	0	BN2	NEG
521	-0.347924733581326	DLBCL	GCB	M	69	4		1	0	Intermediate		0	0	0	0	Other	NEG
522	-0.352143091991345	DLBCL	GCB	M	61	3	1.53	1	0	Intermediate	3	0	9.46	1	0.98	EZB	NEG
523	-0.360301169231763	DLBCL	GCB	M	40	1	0.9	1	1	Low	0	0	10.05	0	10.05	EZB/A53	NEG
524	-0.360381276573516	DLBCL	Unclass	M	72							0	0	0	0	BN2	NEG
525	-0.360864998206925	DLBCL	Unclass	F	57	4	2.51	1	1	Intermediate	2	1	1.16	1	1.12	BN2	NEG
526	-0.365418795878277	DLBCL	ABC	M	27							0	0	0	0	ST2	NEG
527	-0.365788863747334	DLBCL	Unclass	M	43	3	0.72	1	0	Low	1	0	0	0	0	BN2	NEG
528	-0.365816400246183	DLBCL	ABC	F	49	4	1.34		1	Intermediate		0	8.72	0	8.72	BN2	NEG
529	-0.366903596878302	DLBCL	ABC	M	46	2	0.68	2	0	Low	1	0	0	0	0	A53	NEG
530	-0.366941372834317	DLBCL	GCB	F	86							0	0	0	0	Other	NEG
531	-0.367184398242051	DLBCL	GCB	M	58	3	1.17	0	0	Intermediate	2	0	10.22	0	10.22	EZB	NEG
532	-0.367880565954057	DLBCL	GCB	F	51	2	0.9	1	0	Low	0	0	9.67	0	9.67	EZB	NEG
533	-0.375941754200744	DLBCL	ABC	M	67	1		0	0			0	0.28	0	0.28	BN2	NEG
534	-0.37628977796289	DLBCL	ABC	M	59	2	1.29	2	0	Intermediate	2	0	8.22	1	0.91	BN2	NEG
535	-0.382477101499081	DLBCL	ABC	F	66	4	0.67	1	3	Intermediate	3	0	0	0	0	EZB	NEG
536	-0.383669281880029	DLBCL	GCB	F	68	1	0.99	1	0	Low	1	0	8.04	0	8.04	Other	NEG
537	-0.38380681854214	DLBCL	GCB	M	56	4	2	1	1	Intermediate	2	0	1.48	0	1.48	EZB	NEG
538	-0.384713512420037	DLBCL	GCB	F	52	4			1			0	10.33	0	10.33	BN2	NEG
539	-0.394526823338098	DLBCL	ABC	F	46	3	1	0	0	Low	1	0	6.76	0	6.76	BN2	NEG
540	-0.397850602232754	DLBCL	Unclass	M	73	2	0.9	3	1	Intermediate	2	1	5.44	1	5.44	BN2/EZB	NEG
541	-0.400691365611214	DLBCL	GCB	F	54	1	1	1	0	Low	0	0	12.27	0	12.27	EZB	POS
542	-0.404965716684036	DLBCL	GCB	F	54	2	0.68	1	1	Low	0	1	1.26	1	1.07	ST2	NEG
543	-0.409799066862549	DLBCL	ABC	F	52	2	2.3	2	0	Intermediate	2	0	8.65	0	8.65	Other	NEG
544	-0.414013517488879	DLBCL	GCB	F	69	2	0.80	1	0	Low	1	0	0	0	0	EZB	POS
545	-0.414063290285953	DLBCL	GCB	M	49	1	0.72	0	0	Low	0	0	9.98	1	7.99	EZB	NEG
546	-0.415154459832309	DLBCL	ABC	M	41	2			0			0	0	0	0	Other	NEG
547	-0.417496003686217	DLBCL	GCB	M	47	4	2.07	1	2	Intermediate	3	1	6.10	1	2.35	EZB	POS
548	-0.417920515367098	DLBCL	Unclass	M	62	1	0.2	1	0	Low	1	0	1.48	0	1.48	BN2	NEG
549	-0.421415777936871	DLBCL	GCB	F	74							0	0	0	0	EZB	NEG
550	-0.421571619242539	DLBCL	Unclass	M	61	4			1			0	0	0	0	BN2	NEG
551	-0.439271810242876	DLBCL	ABC	M	46	3	10.2	4	0	Intermediate	3	0	0	0	0	Other	NEG
552	-0.445063148761008	DLBCL	GCB	M	78							0	0	0	0	EZB	NEG
553	-0.463120672880384	DLBCL	GCB	F	58	1	0.7	1	1	Low	0	0	9.45	0	9.45	Other	NEG
554	-0.469103041843352	DLBCL	GCB	F	59	3	5.25	1		Intermediate		0	0.52	0	0.52	EZB/A53	POS
555	-0.470199196670608	DLBCL	ABC	M	40	2			1			0	0	0	0	Other	NEG
556	-0.47800601598068	DLBCL	GCB	M	77	4	0.8		1	Intermediate		0	0	0	0	BN2	NEG
557	-0.479791666181973	DLBCL	GCB	M	18	4						0	8.87	0	8.87	Other	NEG
558	-0.512414239354452	DLBCL	GCB	F	42	1	1.15	1	0	Low	1	0	2.92	0	2.92	ST2	NEG
559	-0.528531253992184	DLBCL	Unclass	F	63	1	1.43	1	0	Intermediate	2	0	0	0	0	Other	NEG
560	-0.535029776531364	DLBCL	ABC	F	48							0	0	0	0	BN2	NEG
561	-0.547860606590107	DLBCL	GCB	M	43	2	0.9	1	0	Low	0	0	0	0	0	Other	NEG
562	-0.565440282191919	DLBCL	ABC	M	53	1	2	0	0	Low	1	0	0.28	0	0.28	BN2/A53	NEG

## Sheet: Supplementary Fig. 6
Methylation Status	Proportion	Group		Group	n
UM	0.430873195246487	Richter		Richter	58
M	0.27485047854408	Richter		CLL_paired	25
PM	0.294276326209433	Richter		CLL_other	190
UM	0.468241617622288	CLL_paired		DLBCL	68
M	0.372195922759189	CLL_paired
PM	0.159562459618522	CLL_paired
UM	0.423278334912977	Richter
M	0.28709125145499	Richter
PM	0.289630413632033	Richter
UM	0.426076441351639	Richter
M	0.244247289255824	Richter
PM	0.329676269392537	Richter
UM	0.437012436866624	CLL_paired
M	0.336748213158894	CLL_paired
PM	0.226239349974483	CLL_paired
UM	0.422717708016462	Richter
M	0.270098977044466	Richter
PM	0.307183314939073	Richter
UM	0.409089194985029	Richter
M	0.346661001737189	Richter
PM	0.244249803277782	Richter
UM	0.444107006830598	Richter
M	0.340313096294583	Richter
PM	0.215579896874819	Richter
UM	0.378194379149707	Richter
M	0.268950069009903	Richter
PM	0.35285555184039	Richter
UM	0.447008188169515	CLL_paired
M	0.391450816931435	CLL_paired
PM	0.161540994899049	CLL_paired
UM	0.51784075682117	Richter
M	0.207371615183687	Richter
PM	0.274787627995143	Richter
UM	0.463754088428208	CLL_paired
M	0.340652489258841	CLL_paired
PM	0.19559342231295	CLL_paired
UM	0.417900841945954	Richter
M	0.371992286980634	Richter
PM	0.210106871073412	Richter
UM	0.348797920401037	Richter
M	0.416958083711903	Richter
PM	0.23424399588706	Richter
UM	0.451573652044277	Richter
M	0.337703541502731	Richter
PM	0.210722806452992	Richter
UM	0.456036041018782	Richter
M	0.269460415467269	Richter
PM	0.274503543513949	Richter
UM	0.453778449300976	CLL_paired
M	0.374302673159547	CLL_paired
PM	0.171918877539476	CLL_paired
UM	0.499709630463912	Richter
M	0.299281743926751	Richter
PM	0.201008625609336	Richter
UM	0.380876840578326	Richter
M	0.234171089250294	Richter
PM	0.384952070171381	Richter
UM	0.471721024011424	CLL_paired
M	0.378056107942047	CLL_paired
PM	0.15022286804653	CLL_paired
UM	0.461622197808276	Richter
M	0.273613579741005	Richter
PM	0.264764222450719	Richter
UM	0.369601452099083	Richter
M	0.332087216449748	Richter
PM	0.298311331451169	Richter
UM	0.428582921243234	Richter
M	0.342128220147875	Richter
PM	0.229288858608891	Richter
UM	0.448144526094291	CLL_paired
M	0.387151839384165	CLL_paired
PM	0.164703634521544	CLL_paired
UM	0.517747738008744	Richter
M	0.260729217208983	Richter
PM	0.221523044782273	Richter
UM	0.426156890054278	CLL_paired
M	0.356367640514972	CLL_paired
PM	0.21747546943075	CLL_paired
UM	0.424540373935626	Richter
M	0.30326395470738	Richter
PM	0.272195671356994	Richter
UM	0.460174121160774	Richter
M	0.353343272100139	Richter
PM	0.186482606739087	Richter
UM	0.411482543888538	CLL_paired
M	0.371087239075946	CLL_paired
PM	0.217430217035516	CLL_paired
UM	0.472890044221646	CLL_paired
M	0.289479572314585	CLL_paired
PM	0.237630383463769	CLL_paired
UM	0.453192682184886	Richter
M	0.233618004419651	Richter
PM	0.313189313395463	Richter
UM	0.480145511590898	Richter
M	0.280393896960296	Richter
PM	0.239460591448806	Richter
UM	0.497074935452486	Richter
M	0.168502321699278	Richter
PM	0.334422742848236	Richter
UM	0.412847657811443	Richter
M	0.284876398110461	Richter
PM	0.302275944078096	Richter
UM	0.416322036156664	CLL_paired
M	0.334872752778623	CLL_paired
PM	0.248805211064713	CLL_paired
UM	0.493839389193225	Richter
M	0.308276914490571	Richter
PM	0.197883696316204	Richter
UM	0.443682137119786	CLL_paired
M	0.372882250753578	CLL_paired
PM	0.183435612126636	CLL_paired
UM	0.44023289899414	Richter
M	0.390719236541812	Richter
PM	0.169047864464048	Richter
UM	0.470154788331921	CLL_paired
M	0.341042162662249	CLL_paired
PM	0.18880304900583	CLL_paired
UM	0.508098921735982	Richter
M	0.2921444355895	Richter
PM	0.199756642674517	Richter
UM	0.498543124275647	Richter
M	0.20950350580362	Richter
PM	0.291953369920733	Richter
UM	0.427298256022968	CLL_paired
M	0.390799685244451	CLL_paired
PM	0.181902058732581	CLL_paired
UM	0.411407123229814	Richter
M	0.354396647300318	Richter
PM	0.234196229469868	Richter
UM	0.279551699604544	Richter
M	0.414444061754435	Richter
PM	0.30600423864102	Richter
UM	0.46303759217033	CLL_paired
M	0.361305179639439	CLL_paired
PM	0.175657228190231	CLL_paired
UM	0.46595637166295	Richter
M	0.356365126493015	Richter
PM	0.177678501844035	Richter
UM	0.414899099728737	CLL_paired
M	0.370247555742152	CLL_paired
PM	0.214853344529111	CLL_paired
UM	0.435280275737928	Richter
M	0.366740495111484	Richter
PM	0.197979229150587	Richter
UM	0.40143399812454	CLL_paired
M	0.398371919380344	CLL_paired
PM	0.200194082495116	CLL_paired
UM	0.399960781257463	Richter
M	0.36216748917085	Richter
PM	0.237871729571686	Richter
UM	0.461501524754317	Richter
M	0.194964916823584	Richter
PM	0.343533558422099	Richter
UM	0.397200385148164	Richter
M	0.332192805371962	Richter
PM	0.270606809479874	Richter
UM	0.635974648602581	Richter
M	0.173527851592256	Richter
PM	0.190497499805163	Richter
UM	0.413544041893662	CLL_paired
M	0.327979304571246	CLL_paired
PM	0.258476653535092	CLL_paired
UM	0.423031960761145	Richter
M	0.362200171456298	Richter
PM	0.214767867782557	Richter
UM	0.418210066646722	CLL_paired
M	0.367821524553195	CLL_paired
PM	0.213968408800082	CLL_paired
UM	0.442978210971695	Richter
M	0.384298424462439	Richter
PM	0.172723364565866	Richter
UM	0.462019413277556	Richter
M	0.317060907209964	Richter
PM	0.220919679512481	Richter
UM	0.449657967312687	Richter
M	0.332207889503707	Richter
PM	0.218134143183607	Richter
UM	0.465468651403201	Richter
M	0.172394027689438	Richter
PM	0.362137320907361	Richter
UM	0.423926952578004	Richter
M	0.245569664805452	Richter
PM	0.330503382616544	Richter
UM	0.35871322300129	Richter
M	0.283624415175642	Richter
PM	0.357662361823068	Richter
UM	0.525659365108895	Richter
M	0.286445147811921	Richter
PM	0.187895487079184	Richter
UM	0.464332313478426	CLL_paired
M	0.366474008783993	CLL_paired
PM	0.169193677737581	CLL_paired
UM	0.50655279823214	Richter
M	0.220889511248991	Richter
PM	0.272557690518869	Richter
UM	0.563098180099505	Richter
M	0.187176476799348	Richter
PM	0.249725343101147	Richter
UM	0.410605150225382	Richter
M	0.242185791250701	Richter
PM	0.347209058523917	Richter
UM	0.469033534538891	CLL_paired
M	0.342784379878774	CLL_paired
PM	0.188182085582335	CLL_paired
UM	0.502864728020535	Richter
M	0.182422461277777	Richter
PM	0.314712810701689	Richter
UM	0.462386460483346	CLL_paired
M	0.35986464505781	CLL_paired
PM	0.177748894458844	CLL_paired
UM	0.435717715558528	Richter
M	0.37469737460687	Richter
PM	0.189584909834602	Richter
UM	0.449240639667747	CLL_paired
M	0.397667993232253	CLL_paired
PM	0.1530913671	CLL_paired
UM	0.403173701319107	Richter
M	0.39068152621245	Richter
PM	0.206144772468443	Richter
UM	0.456342751697593	Richter
M	0.33356546136074	Richter
PM	0.210091786941667	Richter
UM	0.434262096845154	Richter
M	0.212635977162625	Richter
PM	0.353101925992222	Richter
UM	0.450291500845968	CLL_paired
M	0.365214483783301	CLL_paired
PM	0.18449401537073	CLL_paired
UM	0.469654497962385	Richter
M	0.319778564945986	Richter
PM	0.210566937091629	Richter
UM	0.398125545228512	Richter
M	0.257740045101554	Richter
PM	0.344134409669934	Richter
UM	0.442842453785991	Richter
M	0.397984759998894	Richter
PM	0.159172786215115	Richter
UM	0.500926417091327	Richter
M	0.303477646573765	Richter
PM	0.195595936334908	Richter
UM	0.456601695959213	CLL_paired
M	0.386631436838969	CLL_paired
PM	0.156766867201818	CLL_paired
UM	0.432235795147435	Richter
M	0.402263625370504	Richter
PM	0.165500579482061	Richter
UM	0.37140149182063	Richter
M	0.413787902023536	Richter
PM	0.214810606155834	Richter
UM	0.397861572922978	DLBCL
M	0.288081776106233	DLBCL
PM	0.31405665097079	DLBCL
UM	0.333648424085336	DLBCL
M	0.258066867956025	DLBCL
PM	0.408284707958639	DLBCL
UM	0.350954951240544	DLBCL
M	0.272401821157506	DLBCL
PM	0.37664322760195	DLBCL
UM	0.331911234912726	DLBCL
M	0.335800426880928	DLBCL
PM	0.332288338206346	DLBCL
UM	0.415293801176059	DLBCL
M	0.347073301338214	DLBCL
PM	0.237632897485727	DLBCL
UM	0.452446017663518	DLBCL
M	0.354243291960912	DLBCL
PM	0.19331069037557	DLBCL
UM	0.354705872001086	DLBCL
M	0.310288132056545	DLBCL
PM	0.335005995942369	DLBCL
UM	0.458801465171997	CLL_other
M	0.382639169970511	CLL_other
PM	0.158559364857493	CLL_other
UM	0.454200804989831	CLL_other
M	0.389970057998487	CLL_other
PM	0.155829137011683	CLL_other
UM	0.452446017663518	CLL_other
M	0.400991530260025	CLL_other
PM	0.146562452076456	CLL_other
UM	0.451996007733132	CLL_other
M	0.403877627467198	CLL_other
PM	0.14412636479967	CLL_other
UM	0.476374478654697	CLL_other
M	0.36627791507131	CLL_other
PM	0.157347606273993	CLL_other
UM	0.445069877240308	CLL_other
M	0.38362215255588	CLL_other
PM	0.171307970203812	CLL_other
UM	0.464850202001664	CLL_other
M	0.358207904587839	CLL_other
PM	0.176941893410497	CLL_other
UM	0.439878421898137	CLL_other
M	0.411527796283773	CLL_other
PM	0.14859378181809	CLL_other
UM	0.451802428042407	CLL_other
M	0.384703181997592	CLL_other
PM	0.163494389960002	CLL_other
UM	0.427260545693606	CLL_other
M	0.381505346067693	CLL_other
PM	0.191234108238701	CLL_other
UM	0.443923483227703	CLL_other
M	0.387785372917447	CLL_other
PM	0.16829114385485	CLL_other
UM	0.447888095854629	CLL_other
M	0.394422390885162	CLL_other
PM	0.157689513260209	CLL_other
UM	0.430920961663679	CLL_other
M	0.394201156952905	CLL_other
PM	0.174877881383416	CLL_other
UM	0.44571346686142	CLL_other
M	0.362984546307027	CLL_other
PM	0.191301986831553	CLL_other
UM	0.447352609177689	CLL_other
M	0.411319132461303	CLL_other
PM	0.141328258361009	CLL_other
UM	0.417101382963479	CLL_other
M	0.399018023023413	CLL_other
PM	0.183880594013108	CLL_other
UM	0.449393995007152	CLL_other
M	0.361144282234161	CLL_other
PM	0.189461722758687	CLL_other
UM	0.460785028496439	CLL_other
M	0.337170568847748	CLL_other
PM	0.202044402655813	CLL_other
UM	0.450525304888013	CLL_other
M	0.398535330807579	CLL_other
PM	0.150939364304408	CLL_other
UM	0.44334023013357	CLL_other
M	0.40124544647773	CLL_other
PM	0.1554143233887	CLL_other
UM	0.452380653092624	CLL_other
M	0.378189351105793	CLL_other
PM	0.169429995801583	CLL_other
UM	0.435898725139465	CLL_other
M	0.365956120260754	CLL_other
PM	0.19814515459978	CLL_other
UM	0.437407138313946	CLL_other
M	0.425158823337163	CLL_other
PM	0.137434038348891	CLL_other
UM	0.460533626300692	CLL_other
M	0.345233037265347	CLL_other
PM	0.19423333643396	CLL_other
UM	0.433573254828808	CLL_other
M	0.450399603790139	CLL_other
PM	0.116027141381053	CLL_other
UM	0.452370597004794	CLL_other
M	0.388082027508428	CLL_other
PM	0.159547375486777	CLL_other
UM	0.4468850010936	CLL_other
M	0.421314883764195	CLL_other
PM	0.131800115142206	CLL_other
UM	0.447903179986374	CLL_other
M	0.405609788595894	CLL_other
PM	0.146487031417732	CLL_other
UM	0.443362856331187	CLL_other
M	0.413021125326509	CLL_other
PM	0.143616018342304	CLL_other
UM	0.442885192159268	CLL_other
M	0.415210838451463	CLL_other
PM	0.141903969389269	CLL_other
UM	0.438329784372337	CLL_other
M	0.412128647531608	CLL_other
PM	0.149541568096056	CLL_other
UM	0.448828340066722	CLL_other
M	0.394862344727719	CLL_other
PM	0.156309315205559	CLL_other
UM	0.462507133537304	CLL_other
M	0.373344830793752	CLL_other
PM	0.164148035668944	CLL_other
UM	0.428326491003572	CLL_other
M	0.403347168834173	CLL_other
PM	0.168326340162255	CLL_other
UM	0.429392436313539	CLL_other
M	0.403188785450852	CLL_other
PM	0.167418778235609	CLL_other
UM	0.447184169706538	CLL_other
M	0.413528957761917	CLL_other
PM	0.139286872531545	CLL_other
UM	0.44057983402427	CLL_other
M	0.421166556468704	CLL_other
PM	0.138253609507025	CLL_other
UM	0.458323801000078	CLL_other
M	0.418368450030043	CLL_other
PM	0.12330774896988	CLL_other
UM	0.461931422509044	CLL_other
M	0.369194180541973	CLL_other
PM	0.168874396948983	CLL_other
UM	0.444469025992473	CLL_other
M	0.40221837297527	CLL_other
PM	0.153312601032257	CLL_other
UM	0.429948035166139	CLL_other
M	0.394153390535713	CLL_other
PM	0.175898574298148	CLL_other
UM	0.459098119762978	CLL_other
M	0.379114511186141	CLL_other
PM	0.161787369050881	CLL_other
UM	0.460076074304433	CLL_other
M	0.383566844072816	CLL_other
PM	0.156357081622751	CLL_other
UM	0.422833353026505	CLL_other
M	0.42302693271723	CLL_other
PM	0.154139714256264	CLL_other
UM	0.442613677787862	CLL_other
M	0.386566072268075	CLL_other
PM	0.170820249944063	CLL_other
UM	0.443395538616634	CLL_other
M	0.396016280806197	CLL_other
PM	0.160588180577169	CLL_other
UM	0.450228650297032	CLL_other
M	0.388564719724262	CLL_other
PM	0.161206629978706	CLL_other
UM	0.456347779741508	CLL_other
M	0.382815151507533	CLL_other
PM	0.160837068750958	CLL_other
UM	0.459550643715322	CLL_other
M	0.369249489025037	CLL_other
PM	0.171199867259641	CLL_other
UM	0.443651968856296	CLL_other
M	0.402703579213061	CLL_other
PM	0.153644451930643	CLL_other
UM	0.444901437769157	CLL_other
M	0.401064436896792	CLL_other
PM	0.154034125334051	CLL_other
UM	0.461335599305124	CLL_other
M	0.381301710289138	CLL_other
PM	0.157362690405738	CLL_other
UM	0.443750015712637	CLL_other
M	0.408377726771066	CLL_other
PM	0.147872257516297	CLL_other
UM	0.442782117259012	CLL_other
M	0.413176994687872	CLL_other
PM	0.144040888053116	CLL_other
UM	0.439901048095754	CLL_other
M	0.429218968798473	CLL_other
PM	0.130879983105772	CLL_other
UM	0.488640391785182	CLL_other
M	0.321985876224643	CLL_other
PM	0.189373731990175	CLL_other
UM	0.426893498487816	CLL_other
M	0.433824657024554	CLL_other
PM	0.13928184448763	CLL_other
UM	0.436419127684661	CLL_other
M	0.431592205526323	CLL_other
PM	0.131988666789016	CLL_other
UM	0.459729139274302	CLL_other
M	0.369350049903336	CLL_other
PM	0.170920810822362	CLL_other
UM	0.476776722167891	CLL_other
M	0.341399153780209	CLL_other
PM	0.181824124051899	CLL_other
UM	0.446140850594189	CLL_other
M	0.413697397233067	CLL_other
PM	0.140161752172743	CLL_other
UM	0.446603430634363	CLL_other
M	0.409483896432351	CLL_other
PM	0.143912672933285	CLL_other
UM	0.455666479791034	CLL_other
M	0.369712069065211	CLL_other
PM	0.174621451143754	CLL_other
UM	0.459912662877198	CLL_other
M	0.366999439373103	CLL_other
PM	0.173087897749699	CLL_other
UM	0.426468628777004	CLL_other
M	0.429188800534984	CLL_other
PM	0.144342570688012	CLL_other
UM	0.419079918244006	CLL_other
M	0.430501119996782	CLL_other
PM	0.150418961759212	CLL_other
UM	0.45347676666608	CLL_other
M	0.393952268779116	CLL_other
PM	0.152570964554804	CLL_other
UM	0.460878047308865	CLL_other
M	0.374008532590524	CLL_other
PM	0.165113420100611	CLL_other
UM	0.450648491963929	CLL_other
M	0.417279878522459	CLL_other
PM	0.132071629513612	CLL_other
UM	0.446389738767978	CLL_other
M	0.411653497381646	CLL_other
PM	0.141956763850375	CLL_other
UM	0.463691237879272	CLL_other
M	0.373566064726009	CLL_other
PM	0.162742697394719	CLL_other
UM	0.450922520357293	CLL_other
M	0.390296880852957	CLL_other
PM	0.15878059878975	CLL_other
UM	0.452317802543687	CLL_other
M	0.411055160155769	CLL_other
PM	0.136627037300544	CLL_other
UM	0.448504031234209	CLL_other
M	0.413747677672217	CLL_other
PM	0.137748291093574	CLL_other
UM	0.462932003248116	CLL_other
M	0.389515020024185	CLL_other
PM	0.147552976727699	CLL_other
UM	0.460076074304433	CLL_other
M	0.4025653080054	CLL_other
PM	0.137358617690167	CLL_other
UM	0.439446010121452	CLL_other
M	0.398975284650136	CLL_other
PM	0.161578705228411	CLL_other
UM	0.438271961867315	CLL_other
M	0.401129801467686	CLL_other
PM	0.160598236664999	CLL_other
UM	0.449127508679661	CLL_other
M	0.408279679914724	CLL_other
PM	0.142592811405615	CLL_other
UM	0.450364407482735	CLL_other
M	0.408327446331916	CLL_other
PM	0.141308146185349	CLL_other
UM	0.436406557574874	CLL_other
M	0.416709195538114	CLL_other
PM	0.146884246887012	CLL_other
UM	0.433540572543361	CLL_other
M	0.416276783761429	CLL_other
PM	0.15018264369521	CLL_other
UM	0.449343714568003	CLL_other
M	0.383380806447964	CLL_other
PM	0.167275478984033	CLL_other
UM	0.436034482325169	CLL_other
M	0.38446686393359	CLL_other
PM	0.179498653741242	CLL_other
UM	0.41821258066868	CLL_other
M	0.410217990843932	CLL_other
PM	0.171569428487388	CLL_other
UM	0.434945910817585	CLL_other
M	0.411914955665223	CLL_other
PM	0.153139133517192	CLL_other
UM	0.449519696105026	CLL_other
M	0.402341560051185	CLL_other
PM	0.148138743843789	CLL_other
UM	0.449891771354731	CLL_other
M	0.40044095945134	CLL_other
PM	0.149667269193929	CLL_other
UM	0.458238324253524	CLL_other
M	0.365511138374283	CLL_other
PM	0.176250537372193	CLL_other
UM	0.463565536781398	CLL_other
M	0.362579788771875	CLL_other
PM	0.173854674446727	CLL_other
UM	0.454884618962262	CLL_other
M	0.400551576417468	CLL_other
PM	0.14456380462027	CLL_other
UM	0.448197320555398	CLL_other
M	0.397416591036506	CLL_other
PM	0.154386088408096	CLL_other
UM	0.504443533809824	CLL_other
M	0.315650540891824	CLL_other
PM	0.179905925298352	CLL_other
UM	0.460050934084858	CLL_other
M	0.353313103836649	CLL_other
PM	0.186635962078493	CLL_other
UM	0.462720825403689	CLL_other
M	0.355110629536238	CLL_other
PM	0.182168545060073	CLL_other
UM	0.410177766492613	CLL_other
M	0.396405954209604	CLL_other
PM	0.193416279297783	CLL_other
UM	0.416759475977263	CLL_other
M	0.407927716840679	CLL_other
PM	0.175312807182058	CLL_other
UM	0.432180486664371	CLL_other
M	0.411228627670834	CLL_other
PM	0.156590885664795	CLL_other
UM	0.436574997046024	CLL_other
M	0.414235397931966	CLL_other
PM	0.14918960502201	CLL_other
UM	0.418617338203832	CLL_other
M	0.39207178035493	CLL_other
PM	0.189310881441239	CLL_other
UM	0.448991751493958	CLL_other
M	0.388775897568689	CLL_other
PM	0.162232350937353	CLL_other
UM	0.436270800389171	CLL_other
M	0.404584067637247	CLL_other
PM	0.159145131973583	CLL_other
UM	0.456888294462364	CLL_other
M	0.367318720161702	CLL_other
PM	0.175792985375934	CLL_other
UM	0.454188234880043	CLL_other
M	0.388833720073711	CLL_other
PM	0.156978045046245	CLL_other
UM	0.414808594938268	CLL_other
M	0.402034849372374	CLL_other
PM	0.183156555689357	CLL_other
UM	0.45092503437925	CLL_other
M	0.40358851494209	CLL_other
PM	0.14548645067866	CLL_other
UM	0.446078000045252	CLL_other
M	0.403264206109576	CLL_other
PM	0.150657793845171	CLL_other
UM	0.432562618001906	CLL_other
M	0.410793701872192	CLL_other
PM	0.156643680125902	CLL_other
UM	0.446947851642536	CLL_other
M	0.396179692233432	CLL_other
PM	0.156872456124032	CLL_other
UM	0.44395616551315	CLL_other
M	0.389163056950139	CLL_other
PM	0.166880777536711	CLL_other
UM	0.439423383923835	CLL_other
M	0.396514057153775	CLL_other
PM	0.16406255892239	CLL_other
UM	0.440461674992269	CLL_other
M	0.408837792789282	CLL_other
PM	0.150700532218448	CLL_other
UM	0.455141049201924	CLL_other
M	0.387023624264334	CLL_other
PM	0.157835326533742	CLL_other
UM	0.425814983068062	CLL_other
M	0.387654643775659	CLL_other
PM	0.186530373156279	CLL_other
UM	0.42460573850652	CLL_other
M	0.371635295862674	CLL_other
PM	0.203758965630806	CLL_other
UM	0.469473488381448	CLL_other
M	0.359565476444871	CLL_other
PM	0.170961035173681	CLL_other
UM	0.447873011722884	CLL_other
M	0.376032320266285	CLL_other
PM	0.17609466801083	CLL_other
UM	0.440072001588862	CLL_other
M	0.421888080770497	CLL_other
PM	0.138039917640641	CLL_other
UM	0.425586207069933	CLL_other
M	0.403236551868044	CLL_other
PM	0.171177241062023	CLL_other
UM	0.441985172298495	CLL_other
M	0.39691630066697	CLL_other
PM	0.161098527034535	CLL_other
UM	0.444974344405924	CLL_other
M	0.383114320120472	CLL_other
PM	0.171911335473604	CLL_other
UM	0.467887140526285	CLL_other
M	0.37057689261858	CLL_other
PM	0.161535966855135	CLL_other
UM	0.42790162129276	CLL_other
M	0.378863108990394	CLL_other
PM	0.193235269716846	CLL_other
UM	0.443750015712637	CLL_other
M	0.423439232318255	CLL_other
PM	0.132810751969108	CLL_other
UM	0.435798164261167	CLL_other
M	0.389080094225543	CLL_other
PM	0.17512174151329	CLL_other
UM	0.443566492109742	CLL_other
M	0.386892895122546	CLL_other
PM	0.169540612767712	CLL_other
UM	0.445922130683889	CLL_other
M	0.409898710055334	CLL_other
PM	0.144179159260777	CLL_other
UM	0.433905105727193	CLL_other
M	0.404770105262099	CLL_other
PM	0.161324789010707	CLL_other
UM	0.428374257420764	CLL_other
M	0.411017449826407	CLL_other
PM	0.160608292752829	CLL_other
UM	0.412895424228635	CLL_other
M	0.432678263011949	CLL_other
PM	0.154426312759416	CLL_other
UM	0.412716928669655	CLL_other
M	0.442578481480457	CLL_other
PM	0.144704589849888	CLL_other
UM	0.406748640542626	CLL_other
M	0.416937971536243	CLL_other
PM	0.17631338792113	CLL_other
UM	0.445577709675716	CLL_other
M	0.402535139741911	CLL_other
PM	0.151887150582373	CLL_other
UM	0.437980335320249	CLL_other
M	0.395596439139299	CLL_other
PM	0.166423225540452	CLL_other
UM	0.399445406756183	CLL_other
M	0.426094039505341	CLL_other
PM	0.174460553738476	CLL_other
UM	0.414519482413159	CLL_other
M	0.445384129984991	CLL_other
PM	0.140096387601849	CLL_other
UM	0.438551018304594	CLL_other
M	0.39147595715101	CLL_other
PM	0.169973024544396	CLL_other
UM	0.417614243442802	CLL_other
M	0.42364286809681	CLL_other
PM	0.158742888460388	CLL_other
UM	0.480286296820516	CLL_other
M	0.350786511769394	CLL_other
PM	0.16892719141009	CLL_other
UM	0.449084770306384	CLL_other
M	0.400843202964535	CLL_other
PM	0.150072026729081	CLL_other
UM	0.410416598578572	CLL_other
M	0.460428037378478	CLL_other
PM	0.12915536404295	CLL_other
UM	0.443501127538848	CLL_other
M	0.405878788945343	CLL_other
PM	0.150620083515809	CLL_other
UM	0.418823488004344	CLL_other
M	0.388343485792005	CLL_other
PM	0.192833026203651	CLL_other
UM	0.448408498399825	CLL_other
M	0.385517725111811	CLL_other
PM	0.166073776488364	CLL_other
UM	0.454897189072049	CLL_other
M	0.377319499508509	CLL_other
PM	0.167783311419442	CLL_other
UM	0.431355887462321	CLL_other
M	0.432539991804288	CLL_other
PM	0.13610412073339	CLL_other
UM	0.433158441205825	CLL_other
M	0.411691207711008	CLL_other
PM	0.155150351083166	CLL_other
UM	0.433786946695192	CLL_other
M	0.428464762211233	CLL_other
PM	0.137748291093574	CLL_other
UM	0.44355895004387	CLL_other
M	0.390206376062489	CLL_other
PM	0.166234673893642	CLL_other
UM	0.463829509086932	CLL_other
M	0.374038700854013	CLL_other
PM	0.162131790059054	CLL_other
UM	0.425249328127632	CLL_other
M	0.423441746340213	CLL_other
PM	0.151308925532156	CLL_other
UM	0.449632827093112	CLL_other
M	0.383999255849501	CLL_other
PM	0.166367917057388	CLL_other
UM	0.457861220959904	CLL_other
M	0.372148156341997	CLL_other
PM	0.169990622698099	CLL_other
UM	0.480640773916519	CLL_other
M	0.357823259228346	CLL_other
PM	0.161535966855135	CLL_other
UM	0.363794061377332	DLBCL
M	0.366551943464674	DLBCL
PM	0.269653995157994	DLBCL
UM	0.372500119416043	DLBCL
M	0.410014355065377	DLBCL
PM	0.21748552551858	DLBCL
UM	0.414247968041753	DLBCL
M	0.294593092976074	DLBCL
PM	0.291158938982173	DLBCL
UM	0.344506484919639	DLBCL
M	0.326895761107578	DLBCL
PM	0.328597753972783	DLBCL
UM	0.381354504750245	DLBCL
M	0.287169186135672	DLBCL
PM	0.331476309114084	DLBCL
UM	0.376530096613864	DLBCL
M	0.262871163916746	DLBCL
PM	0.360598739469391	DLBCL
UM	0.376308862681607	DLBCL
M	0.411130580814493	DLBCL
PM	0.212560556503901	DLBCL
UM	0.386234221369689	DLBCL
M	0.352395485822173	DLBCL
PM	0.261370292808137	DLBCL
UM	0.321523296184469	DLBCL
M	0.390515600763257	DLBCL
PM	0.287961103052274	DLBCL
UM	0.350520025441902	DLBCL
M	0.360978356784968	DLBCL
PM	0.28850161777313	DLBCL
UM	0.39127734941637	DLBCL
M	0.207552624764625	DLBCL
PM	0.401170025819006	DLBCL
UM	0.317930758807247	DLBCL
M	0.366474008783993	DLBCL
PM	0.31559523240876	DLBCL
UM	0.500541771731834	DLBCL
M	0.26584525189243	DLBCL
PM	0.233612976375736	DLBCL
UM	0.385097883444914	DLBCL
M	0.264580698847824	DLBCL
PM	0.350321417707262	DLBCL
UM	0.312777013794439	DLBCL
M	0.371205398107947	DLBCL
PM	0.316017588097614	DLBCL
UM	0.398341751116854	DLBCL
M	0.263429276791304	DLBCL
PM	0.338228972091842	DLBCL
UM	0.384021882047118	DLBCL
M	0.351870055233062	DLBCL
PM	0.26410806271982	DLBCL
UM	0.305227405856163	DLBCL
M	0.39357013744158	DLBCL
PM	0.301202456702257	DLBCL
UM	0.409179699775498	DLBCL
M	0.315766185901868	DLBCL
PM	0.275054114322634	DLBCL
UM	0.435152060618097	DLBCL
M	0.328341323733121	DLBCL
PM	0.236506615648781	DLBCL
UM	0.332225487657409	DLBCL
M	0.35675731391838	DLBCL
PM	0.311017198424211	DLBCL
UM	0.482812888887772	DLBCL
M	0.272105166566525	DLBCL
PM	0.245081944545704	DLBCL
UM	0.377241564827827	DLBCL
M	0.373425279496391	DLBCL
PM	0.249333155675782	DLBCL
UM	0.311384245630001	DLBCL
M	0.357242520156171	DLBCL
PM	0.331373234213828	DLBCL
UM	0.371698146411611	DLBCL
M	0.401089577116367	DLBCL
PM	0.227212276472023	DLBCL
UM	0.385273864981937	DLBCL
M	0.332569908665582	DLBCL
PM	0.282156226352481	DLBCL
UM	0.350791539813309	DLBCL
M	0.335362987060329	DLBCL
PM	0.313845473126362	DLBCL
UM	0.319590013299176	DLBCL
M	0.39323325849928	DLBCL
PM	0.287176728201544	DLBCL
UM	0.347088385469959	DLBCL
M	0.38849684113141	DLBCL
PM	0.264414773398631	DLBCL
UM	0.343588866905164	DLBCL
M	0.301835990235539	DLBCL
PM	0.354575142859298	DLBCL
UM	0.360224150197728	DLBCL
M	0.345014317355048	DLBCL
PM	0.294761532447224	DLBCL
UM	0.374785365375381	DLBCL
M	0.367937169563239	DLBCL
PM	0.25727746506138	DLBCL
UM	0.333909882368913	DLBCL
M	0.26467371766025	DLBCL
PM	0.401416399970837	DLBCL
UM	0.35500001257011	DLBCL
M	0.37587896492688	DLBCL
PM	0.269121022503011	DLBCL
UM	0.323127242193333	DLBCL
M	0.372341736032723	DLBCL
PM	0.304531021773944	DLBCL
UM	0.298542621471256	DLBCL
M	0.360902936126244	DLBCL
PM	0.3405544424025	DLBCL
UM	0.362672807584301	DLBCL
M	0.384052050310607	DLBCL
PM	0.253275142105091	DLBCL
UM	0.349944314413642	DLBCL
M	0.362454087674002	DLBCL
PM	0.287601597912356	DLBCL
UM	0.353220085024223	DLBCL
M	0.259457122098504	DLBCL
PM	0.387322792877273	DLBCL
UM	0.310672777416038	DLBCL
M	0.392154743079526	DLBCL
PM	0.297172479504436	DLBCL
UM	0.335596791102374	DLBCL
M	0.334643976780493	DLBCL
PM	0.329759232117133	DLBCL
UM	0.345175214760326	DLBCL
M	0.345585000339393	DLBCL
PM	0.309239784900281	DLBCL
UM	0.307809306406482	DLBCL
M	0.450485080536693	DLBCL
PM	0.241705613056824	DLBCL
UM	0.335194547589179	DLBCL
M	0.401615007705477	DLBCL
PM	0.263190444705344	DLBCL
UM	0.306099771475404	DLBCL
M	0.322483652572222	DLBCL
PM	0.371416575952374	DLBCL
UM	0.30079267112319	DLBCL
M	0.391943565235099	DLBCL
PM	0.307263763641712	DLBCL
UM	0.524862420148378	DLBCL
M	0.264553044606292	DLBCL
PM	0.210584535245331	DLBCL
UM	0.425219159864142	DLBCL
M	0.258577214413391	DLBCL
PM	0.316203625722467	DLBCL
UM	0.347450404631834	DLBCL
M	0.345919365259736	DLBCL
PM	0.30663023010843	DLBCL
UM	0.336775867400426	DLBCL
M	0.310064384102331	DLBCL
PM	0.353159748497243	DLBCL
UM	0.347754601288688	DLBCL
M	0.396169636145602	DLBCL
PM	0.25607576256571	DLBCL
UM	0.324879515497688	DLBCL
M	0.333872172039551	DLBCL
PM	0.341248312462761	DLBCL
UM	0.37171825858727	DLBCL
M	0.344290279031297	DLBCL
PM	0.283991462381432	DLBCL
UM	0.412659106164633	DLBCL
M	0.337907177281286	DLBCL
PM	0.24943371655408	DLBCL
UM	0.400843202964535	DLBCL
M	0.30681878175524	DLBCL
PM	0.292338015280225	DLBCL
UM	0.328341323733121	DLBCL
M	0.298771397469386	DLBCL
PM	0.372887278797493	DLBCL
UM	0.37737732201353	DLBCL
M	0.307482483552011	DLBCL
PM	0.315140194434458	DLBCL
UM	0.343837755078953	DLBCL
M	0.366778205440846	DLBCL
PM	0.289384039480201	DLBCL
UM	0.331408430521232	DLBCL
M	0.374581729596826	DLBCL
PM	0.294009839881942	DLBCL
UM	0.362906611626346	DLBCL
M	0.360596225447433	DLBCL
PM	0.276497162926221	DLBCL
UM	0.281806777300393	DLBCL
M	0.378842996814734	DLBCL
PM	0.339350225884873	DLBCL
UM	0.448931414966978	CLL_other
M	0.402052447526077	CLL_other
PM	0.149016137506945	CLL_other
UM	0.447234450145688	CLL_other
M	0.410062121482569	CLL_other
PM	0.142703428371743	CLL_other
UM	0.431172363859426	CLL_other
M	0.410102345833888	CLL_other
PM	0.158725290306686	CLL_other
UM	0.442435182228882	CLL_other
M	0.415017258760738	CLL_other
PM	0.14254755901038	CLL_other
UM	0.466471746164231	CLL_other
M	0.357745324547665	CLL_other
PM	0.175782929288104	CLL_other
UM	0.417496084410801	CLL_other
M	0.391888256752034	CLL_other
PM	0.190615658837164	CLL_other
UM	0.450052668760009	CLL_other
M	0.383607068424136	CLL_other
PM	0.166340262815855	CLL_other
UM	0.441711143905131	CLL_other
M	0.389190711191672	CLL_other
PM	0.169098144903198	CLL_other
UM	0.405421236949083	CLL_other
M	0.437485072994628	CLL_other
PM	0.157093690056289	CLL_other
UM	0.448126927940589	CLL_other
M	0.393537455156133	CLL_other
PM	0.158335616903278	CLL_other
UM	0.436753492605004	CLL_other
M	0.387332848965103	CLL_other
PM	0.175913658429893	CLL_other
UM	0.451628960527341	CLL_other
M	0.40456144143963	CLL_other
PM	0.143809598033029	CLL_other
UM	0.432856758570929	CLL_other
M	0.418262861107829	CLL_other
PM	0.148880380321242	CLL_other
UM	0.444790820803029	CLL_other
M	0.42789156520493	CLL_other
PM	0.127317613992041	CLL_other
UM	0.422129426878414	CLL_other
M	0.380736055348707	CLL_other
PM	0.197134517772878	CLL_other
UM	0.450097921155243	CLL_other
M	0.392039098069483	CLL_other
PM	0.157862980775274	CLL_other
UM	0.443855604634851	CLL_other
M	0.409632223727842	CLL_other
PM	0.146512171637307	CLL_other
UM	0.435101780178948	CLL_other
M	0.410263243239166	CLL_other
PM	0.154634976581885	CLL_other
UM	0.427655247140929	CLL_other
M	0.423730858865321	CLL_other
PM	0.14861389399375	CLL_other
UM	0.42440713077188	CLL_other
M	0.40747016484442	CLL_other
PM	0.1681227043837	CLL_other
UM	0.435682519251123	CLL_other
M	0.432550047892118	CLL_other
PM	0.131767432856759	CLL_other
UM	0.438563588414381	CLL_other
M	0.401486792585646	CLL_other
PM	0.159949618999972	CLL_other
UM	0.462816358238073	CLL_other
M	0.37974050265355	CLL_other
PM	0.157443139108377	CLL_other
UM	0.44915767694315	CLL_other
M	0.392197481452803	CLL_other
PM	0.158644841604047	CLL_other
UM	0.447644235724755	CLL_other
M	0.410283355414826	CLL_other
PM	0.142072408860419	CLL_other
UM	0.450271388670309	CLL_other
M	0.386865240881014	CLL_other
PM	0.162863370448677	CLL_other
UM	0.466019222211887	CLL_other
M	0.389944917778912	CLL_other
PM	0.144035860009201	CLL_other
UM	0.450603239568694	CLL_other
M	0.380170400408277	CLL_other
PM	0.169226360023028	CLL_other
UM	0.447862955635055	CLL_other
M	0.408747287998813	CLL_other
PM	0.143389756366132	CLL_other
UM	0.445668214466185	CLL_other
M	0.413295153719873	CLL_other
PM	0.141036631813942	CLL_other
UM	0.449891771354731	CLL_other
M	0.375587338379813	CLL_other
PM	0.174520890265456	CLL_other
UM	0.448828340066722	CLL_other
M	0.402268653414419	CLL_other
PM	0.148903006518859	CLL_other
UM	0.434759873192732	CLL_other
M	0.383405946667538	CLL_other
PM	0.181834180139729	CLL_other
UM	0.43921974814528	CLL_other
M	0.404423170231969	CLL_other
PM	0.156357081622751	CLL_other
UM	0.42503312223929	CLL_other
M	0.406615397378881	CLL_other
PM	0.16835148038183	CLL_other
UM	0.445597821851376	CLL_other
M	0.388881486490903	CLL_other
PM	0.165520691657721	CLL_other

## Sheet: Supplementary Fig. 10
Tumor purity (%)
DLBCL-like RS	lowCLL-derived RS	highCLL-derived RS
90	90	90
85	80	80
85	90	90
85	90	90
80	85	60
80	80	80
80	80	60
80	70	70
80	80	95
75	60	70
70	75	80
60		95
50		90
		90
		50
		80
		80
		80
		90
		95
		70
		70
		80
		80
		90
		75
		80
		60
		80
		70
		85
		90
76.9231	80	79.5312

## Sheet: Supplementary Fig. 18
Sample_number	Group	GC_ABC	Diagnostic date	Date of last news	Statut (0: alive; 1:dead)
1	De novo DLBCL	GC	2017-08-06	2020-06-30	0
2	De novo DLBCL	GC	2015-09-09	2019-03-29	0
3	De novo DLBCL	GC	2017-12-18	2018-06-04	1
4	De novo DLBCL	GC	2017-02-08	2021-02-11	1
5	De novo DLBCL	GC	2012-08-16	2012-11-12	1
6	De novo DLBCL		2014-03-06	2014-08-26	1
7	De novo DLBCL	GC	2016-12-14	2017-03-17	1
8	De novo DLBCL	GC	2017-09-04	2021-03-05	0
9	De novo DLBCL	Non-GC	2013-05-21	2013-08-07	1
10	De novo DLBCL	Non-GC	2013-08-13	2014-01-24	1
11	De novo DLBCL	Non-GC	2013-01-12	2019-07-11	0
12	De novo DLBCL	Non-GC	2016-11-02	2021-02-04	0
13	De novo DLBCL	Non-GC	2014-06-30	2021-03-15	0
14	De novo DLBCL	Non-GC	2017-05-07	2017-10-13	1
15	De novo DLBCL	GC	2014-03-13	2020-04-21	0
16	De novo DLBCL	GC	2013-05-04	2015-10-16	0
17	De novo DLBCL	Non-GC	2011-06-27	2020-09-29	0
18	DLBCL-like RS	Non-GC	2013-05-31	2014-03-15	1
19	De novo DLBCL	GC	2013-04-17	2019-01-14	0
20	De novo DLBCL	Non-GC	2013-04-09	2019-09-07	0
21	De novo DLBCL	Non-GC	2014-01-09	2015-04-28	1
22	De novo DLBCL	Non-GC	2017-12-27	2020-10-08	1
23	De novo DLBCL	GC	2013-06-14	2013-06-21	1
24	De novo DLBCL	Non-GC	2014-11-27	2021-04-07	0
25	De novo DLBCL	Non-GC	2014-06-24	2016-09-23	1
26	DLBCL-like RS		2012-07-16	2018-06-17	1
27	DLBCL-like RS		2010-05-14	2015-01-24	1
28	DLBCL-like RS		2013-11-25	2013-11-28	0
29	Richter		2006-01-03	2007-04-28	1
30	De novo DLBCL	Non-GC	2017-09-13	2021-01-04	0
31	DLBCL-like RS		2006-08-09	2007-04-17	1
32	DLBCL-like RS	Non-GC	2017-08-19	2017-10-25	1
33	DLBCL	Non-GC	2017-10-18	2019-03-04	0
34	DLBCL-like RS		2006-08-22	2014-05-21	1
35	DLBCL-like RS	Non-GC	2010-04-22	2010-06-16	1
36	Richter_Inter	Non-GC	2016-05-24	2019-12-31	0
37	Richter_Clike	Non-GC	2017-06-26	2018-10-03	1
38	DLBCL	Non-GC	2017-03-04	2017-04-28	1
39	Richter_Dlike	GC	2011-06-23	2021-01-11	0
40	Richter		2011-06-23	2021-01-11	0
41	DLBCL	GC	2011-02-21	2017-06-23	1
42	Normal lymph node
43	Normal lymph node
44	Normal lymph node
45	Normal lymph node
46	Normal lymph node
47	Normal lymph node
48	Normal lymph node
49	Normal lymph node
50	Normal lymph node
51	Normal lymph node
52	Richter		2015-07-10	2016-07-16	1
53	Richter_Inter	Non-GC	2014-12-10	2015-06-10	1
54	Richter_Inter		2012-06-27	2012-07-10	1
55	Richter_Inter		2012-05-09	2013-01-06	1
56	Richter_Inter		2010-01-10	2014-10-18	1
57	Richter_Inter	Non-GC	2011-04-22	2013-07-16	1
58	Richter_Inter	Non-GC	2011-04-22	2013-07-16	1
59	Richter_Clike		2007-11-21	2008-02-22	1
60	Richter	Non-GC	2018-01-23	2018-10-04	1
61	Richter	Non-GC	2012-05-16	2014-11-03	1
62	Richter_Clike		2013-09-04	2013-11-05	1
63	Richter_Clike		2013-08-07	2014-09-02	1
64	Richter_Inter		2010-02-07	2010-04-09	1
65	Richter_Clike	Non-GC	2011-03-15	2011-04-04	1
66	Richter		2012-03-05	2012-03-16	1
67	Richter_Clike	Non-GC	2017-11-13	2018-09-05	1
68	Richter_Clike	Non-GC	2015-01-07	2018-05-26	1
69	Richter_Clike	Non-GC	2017-10-19	2017-11-11	1
70	Richter_Clike	Non-GC	2014-02-28	2014-03-18	1
71	Richter_Clike		2007-01-12	2010-01-01	1
72	Richter_Clike	Non-GC	2012-05-23	2012-10-08	1
73	Richter_Clike		2016-06-13	2017-06-24	1
74	Richter_Clike		2008-01-20	2009-06-26	1
75	Richter_Clike		2012-12-06	2013-03-27	1
76	Richter_Clike	Non-GC	2010-01-19	2010-07-13	1
77	Richter_Clike		2007-10-22	2008-07-15	1
78	Richter_Clike		2004-04-26	2012-02-07	1
79	Richter_Clike		2012-10-08	2019-12-31	0
80	Richter_CLL		2013-09-12	2021-03-09	0
81	Richter_Clike		2008-03-18	2008-10-30	1
82	Richter_Clike		2013-12-05	2014-03-02	1
83	Richter_Clike	Non-GC	2008-04-18	2008-08-18	1
84	Richter_CLL		2008-04-18	2008-08-18	1
85	Richter_Clike		2005-06-01	2014-01-21	1
86	Richter_Clike		2011-04-26	2019-12-31	0
87	Richter_Clike	Non-GC	2013-12-09	2021-03-09	0

## Sheet: Supplementary Fig. 25
Series of Lenz et al.			Series of Chapuy et al.			Series of Dubois et al.			Series of Schmitz et al.
Linear classifier score			Linear classifier score			Linear classifier score			Linear classifier score
ABC	GCB		ABC	GCB		ABC	GCB		ABC	GCB
0.848634972304722	0.252894342317956		1.161469039	0.159242409		1.26595729976984	0.246788275585776		1.20371218391389	0.266871580151936
0.71491457166443	0.12371648580001		0.693023581	0.146909403		1.0744009952284	0.221364095466458		1.20096700118033	0.143393644592013
0.663106728055894	0.113618536357651		0.682725113	0.133141073		1.03576806073655	0.193777298248695		0.84969119627114	0.118571577917817
0.656114696630001	0.100301146409471		0.642801573	0.073165457		0.689479330055464	0.183340936596871		0.741523507964732	0.113369812244605
0.6412204779054	0.0911162803776548		0.606699014	0.041765791		0.614073289919726	0.144465737726873		0.61513926726513	0.105622634381636
0.596592177946066	0.0538175842389895		0.497163219	0.027214047		0.605375589165106	0.119957672371357		0.611063655923325	0.0991736094367628
0.589858786214663	0.053266468793883		0.489084247	0.02300677		0.53229480342504	0.0834946289414451		0.54494928400244	0.0941874509859726
0.586842702162165	0.0446946410593937		0.429530836	0.020787799		0.515932203986053	0.072951488092634		0.543785259703666	0.0610376103379537
0.560702172122834	0.0421753118073303		0.340957125	-0.006710878		0.515714721960901	0.0716672194963037		0.530820353574477	0.0591268091028998
0.549158217469634	0.0395242349455447		0.313848747	-0.008636323		0.513503227246441	0.071250451213915		0.525777385376573	0.0576422894821699
0.528668713778065	0.0384645091322291		0.30368825	-0.013223829		0.457793310646918	0.0323402430607293		0.515960152442918	0.053823631973551
0.524193064964965	0.037490777233211		0.292502988	-0.027374815		0.44531970765716	0.0322122311651324		0.503019830132767	0.0498969932418632
0.517701026518799	0.037424751998153		0.285212662	-0.028433297		0.442213588835983	0.0290540844651916		0.449413066738931	0.0425372987180859
0.51345655516101	0.0352627527527862		0.248177106	-0.028618181		0.392484654043716	0.0163555874892045		0.444149524728752	0.0331642252957694
0.450500933029836	0.0328739133080069		0.243930333	-0.036552599		0.368429510565104	0.00525660456247956		0.438285512821147	0.0319842203801411
0.450177975840817	0.0318732202995335		0.241592041	-0.057662464		0.367308050906245	0.00324375761893977		0.417908990765009	0.0186276527869732
0.447386679566775	0.0271240877478986		0.234704913	-0.073408935		0.358318131850459	-0.00248121576793174		0.416749902814265	0.0167922035437137
0.445700691046224	0.024309947805376		0.216404283	-0.098554951		0.352924817261158	-0.00847645855105642		0.401607749357469	0.014363225660361
0.435724875323784	0.0204454547900232		0.206966806	-0.099092325		0.330621890947553	-0.00935543421275179		0.396776369083225	0.00553762470407473
0.434982113692115	0.0197736289897529		0.203445105	-0.123386711		0.327664314006238	-0.0165144920237626		0.390779984604074	-0.00183268289433537
0.42927040585036	0.0135036353707968		0.192521131	-0.147240711		0.294755287495844	-0.020989997262099		0.388885226506782	-0.0165865307920146
0.427668786623128	0.0109671934599113		0.150169101	-0.149819029		0.294714226838274	-0.0296049146907769		0.381609621576946	-0.0379470851885963
0.427407736579695	-0.00137984574214519		0.146561225	-0.162459962		0.289250237946454	-0.0347087608806216		0.379827632231477	-0.0438069060248623
0.426960260997409	-0.00271931128898119		0.133623227	-0.171242398		0.287140014939413	-0.0391970420412756		0.36789307518817	-0.0440468074616346
0.419077420350825	-0.00323590611018639		0.126409399	-0.177945694		0.275486893262947	-0.0415517543714589		0.347577109308359	-0.0466798818464587
0.389641928657279	-0.00711834656172312		0.125043437	-0.180952288		0.270818614180449	-0.0420311339876768		0.346541166720305	-0.0494507737823926
0.386593380541558	-0.00736695415443187		0.123053561	-0.188402425		0.269144970733451	-0.0507082028618572		0.341898560425106	-0.0501153976519896
0.379399098829962	-0.0166007063171598		0.094783964	-0.194598004		0.268055079198213	-0.0558401582313517		0.338078992195257	-0.0534141442054953
0.378477981494455	-0.0196648343664287		0.091739611	-0.199163852		0.264633975613455	-0.0626465531456999		0.334501435578353	-0.0551376519138661
0.377782441822776	-0.0203242112830169		0.087802416	-0.200147308		0.249482069954011	-0.0796263550170315		0.334439678032304	-0.0581061216102522
0.375722576621785	-0.0243585402096958		0.073938766	-0.200151412		0.243026561171345	-0.0873623465072215		0.31276030676836	-0.0583651059070494
0.369649939308192	-0.0266752993869417		0.071105791	-0.203728057		0.228515796430421	-0.0884313858329056		0.309699294312324	-0.0619715549697228
0.365016356657978	-0.0280191282277607		0.064804001	-0.206599786		0.222672186847615	-0.0897371393227989		0.302574997525483	-0.0643019261356928
0.340984114736431	-0.0286503681783533		0.063767136	-0.208747157		0.222390305445455	-0.0961585134803394		0.299256691874499	-0.0646395067967887
0.337147590573649	-0.0295192625381642		0.056280258	-0.213103801		0.213124434777525	-0.100848796099951		0.296409104961059	-0.0668719815476261
0.321444670408217	-0.0305947154540546		0.053465618	-0.223331563		0.210928598036233	-0.107683287609651		0.296011735687293	-0.0685153434396827
0.310842765015872	-0.0347824507871043		0.041161796	-0.223975054		0.207932348291987	-0.108794851422213		0.295965113039593	-0.0806124081858199
0.306154441367554	-0.0363714326379702		0.034505628	-0.22582258		0.196646357636912	-0.114082761777319		0.292680123684508	-0.083017630914873
0.302108030287465	-0.0389892811996753		0.034283156	-0.227567807		0.188761005414724	-0.122687027701525		0.290095632672161	-0.0847132002759243
0.278145252625743	-0.0395646680193589		0.034150184	-0.240323792		0.177851574208172	-0.122755118866303		0.278165409439261	-0.0851034204985096
0.268943164984704	-0.0396866343711402		0.033582203	-0.242018182		0.169168914618628	-0.124450443874892		0.276870454281534	-0.0913738990646443
0.266973187344037	-0.0406147255357113		0.028696925	-0.242906382		0.159821832241917	-0.125935117592307		0.276766924016541	-0.0952628143883034
0.26443218497646	-0.0441830189038691		0.026714744	-0.243101188		0.159272968098851	-0.142141314631561		0.271510801365929	-0.0980258183225996
0.263172115656917	-0.0454143113899891		0.024239908	-0.243106912		0.153952524975665	-0.145484600794891		0.26553207992116	-0.0990807361460296
0.259045289845204	-0.0488020756648509		0.01748263	-0.247010903		0.144161636913477	-0.146257389041149		0.26113522945685	-0.103137009017038
0.249658588620132	-0.0493895409737119		0.017423673	-0.254600666		0.135195488667828	-0.156117265835297		0.228164610889563	-0.110743529711955
0.243568050809966	-0.050225683382528		0.012088721	-0.256992225		0.13423502642344	-0.159999046485246		0.223069052040564	-0.111969345309181
0.242598991919128	-0.050400291589327		-0.014963912	-0.287003027		0.125322313665761	-0.169030560133839		0.211434734576775	-0.114206579658381
0.240171905800714	-0.0504184698171797		-0.030688046	-0.289493749		0.118575610071618	-0.170371144633661		0.207375829147058	-0.121656410934618
0.23756723154322	-0.0504922688637853		-0.037762307	-0.307359248		0.113032774127922	-0.171135145641036		0.203261401715317	-0.126229551686607
0.237508497342623	-0.0507363633490186		-0.047136909	-0.308003021		0.0908129191785098	-0.175838297442129		0.20246552889779	-0.128778949082964
0.237166651343029	-0.054250478582627		-0.056558542	-0.312973514		0.0770497701322281	-0.181489057388759		0.188700475081809	-0.136091817368209
0.23173158334285	-0.0542852808034833		-0.079449783	-0.326641134		0.0554295961400128	-0.187730128230439		0.169555152367656	-0.138978777004721
0.230278268033409	-0.057281363365291		-0.13547789			0.0532444080368116	-0.199063226461199		0.167851150828684	-0.139444539006621
0.226432856015042	-0.0586917262091865		-0.136590924			0.0384650331486729	-0.202550448675317		0.164237673982568	-0.141977219288478
0.224445256302599	-0.0594831717141795		-0.152881477			0.0309592856964743	-0.20841269163412		0.162714817059674	-0.142554959956846
0.2033855101678	-0.0608467613553525		-0.166723861			0.00950377673809798	-0.21577419114169		1.58520405633811	-0.142978100134395
0.192308424044107	-0.073491350039206		-0.188389834			0.00910416056513718	-0.222661810564874		1.17498870796782	-0.144307432193004
0.19220992149611	-0.0789092677075233		-0.206062926			-0.00716417831431314	-0.225702525941806		1.01717872574844	-0.146596977406503
0.191913825632757	-0.0792196801465018		-0.238344488			-0.0252305165607657	-0.226496954322374		0.546471570306118	-0.157410898576713
0.183191560936585	-0.0793276264564814		-0.241052061			-0.0419749280326321	-0.243438000116136		0.311257780903211	-0.164945528287429
0.180549683404008	-0.0813164851943047		-0.260054765			-0.0439344436334781	-0.244848684162175		0.274866985461018	-0.166965915081939
0.179353989074602	-0.0846634529120936		-0.309124219			-0.0456874484486817	-0.253057420205641		0.24506164451984	-0.167906375859648
0.178699400380899	-0.0847903470500237					-0.0569008954563493	-0.254768810369283		0.243696533199166	-0.168692604666869
0.169876210289158	-0.0875348996351026					-0.0580930939650247	-0.256515265156004		0.243319327201832	-0.173333780870444
0.160996627915118	-0.0906714180042808					-0.061235196414267	-0.285202933242212		0.193851134459105	-0.176608300796004
0.160310876186889	-0.0909455676999311					-0.0663469907595544	-0.289961397275837		0.374261315252892	-0.176621839502529
0.156880861074211	-0.0929643514495071					-0.0711869082210867	-0.296504315875522		0.538312574537221	-0.176779804861153
0.145846582649725	-0.0930347272796305					-0.0760459440009421	-0.298003033697937		0.528569684300367	-0.178160154886193
0.142976456537409	-0.0952994872141956					-0.0892856859421675	-0.323905765540493		0.477983797125028	-0.178748247449069
0.12225553148538	-0.0982427799898011					-0.0925951640821389	-0.335941528315541		0.440705166622382	-0.179051156623129
0.119404398414214	-0.099767488176575					-0.101741816786135	-0.343416250051577		0.437576206591038	-0.179194245961761
0.117884049324909	-0.101971819516554					-0.113201038563283	-0.35509514348878		0.427848311161584	-0.179809220663739
0.114316603002169	-0.102611839239623					-0.116200331284543	-0.366210505376597		0.423890030620907	-0.184271871862297
0.111823670898039	-0.103314712840078					-0.168524353370295	-0.366472975883905		0.422167085299089	-0.184586453120907
0.10792222105547	-0.103958174471835					-0.168935867588142	-0.373273669063789		0.413259256915898	-0.18667800536929
0.10751660969973	-0.104636528240364					-0.178692966190304	-0.379120151160264		0.411547800357983	-0.187014392569431
0.106790371150654	-0.108856847823229					-0.185271071123749	-0.384340041580713		0.387808767905471	-0.19421988489935
0.106033364061819	-0.109763346335899					-0.186308926007335	-0.392780717632498		0.364835795488456	-0.198198468751289
0.10527425859143	-0.110743808231954					-0.236993464395259	-0.396953480568474		0.342891854693607	-0.198993162574792
0.102169918957477	-0.111003258653768					-0.255679028031724	-0.399761722921814		0.341308727720685	-0.206188162574292
0.100784008566405	-0.112338609920522					-0.260851983946901	-0.400506988198751		0.328561727222159	-0.206265358862579
0.0929151835869209	-0.114706080535581					-0.319526611301643	-0.467086461871534		0.321792610114085	-0.20736849006073
0.0917953258780717	-0.116250447162429						-0.47059488548793		0.311077402136138	-0.214938800150513
0.0913765156481332	-0.117081534331856						-0.504411748150605		0.304938328272539	-0.216875777217835
0.0844886448254505	-0.120280090937037								0.296432436848135	-0.217485207285322
0.0825349156303968	-0.121215915370678								0.293036226778862	-0.219608647078341
0.0811117152647183	-0.12475252277894								0.270245443161416	-0.224887608549341
0.0797391491568637	-0.128353160530173								0.269750246310239	-0.225082316147373
0.0783728730296619	-0.128511172560372								0.26174144177553	-0.227164257826292
0.0772422468471236	-0.128752561605431								0.233382882945207	-0.22843023300742
0.0770809993767301	-0.1312970935024								0.219999327393413	-0.230771309054651
0.0753844758192342	-0.132018480672177								0.203175882323539	-0.23261836875058
0.0728945352337312	-0.13477317511806								0.194177708949966	-0.232783208128428
0.0568415586312568	-0.135747199041534								0.174396506236219	-0.233814570066283
0.0525453064049081	-0.137109097464443								0.169989530630046	-0.235246066017929
0.0518030136679536	-0.13777454522947								0.160640960540404	-0.2445738106877
0.0461203111725353	-0.141633467598394								0.41207625261219	-0.247116294201777
0.0456698747772538	-0.142420208041999								0.227452086097487	-0.24834321313571
0.0439420792370169	-0.143561279836246								0.227165069303294	-0.248417603692521
0.0410677594684343	-0.144206408737946								0.656749025029631	-0.250642469217563
0.0398977590922792	-0.14493294823978								0.34566928157785	-0.254213702605471
0.0360379535586677	-0.146057256471253								0.304355318289981	-0.25682674636111
0.0335857289111962	-0.146960984250854								0.276667472823936	-0.257534811161276
0.0333065908803203	-0.147146575369409								0.268518239179307	-0.259802148277086
0.026451698548845	-0.148058722359051								0.258355391584715	-0.264143729718724
0.0217198909987346	-0.149335624311697								0.207771930171578	-0.264665352090152
0.0182654625349489	-0.149544048239091								0.185485144518776	-0.265169066539375
0.0167861185222577	-0.150010142735421								0.183933892603737	-0.265848028931617
0.0164157227224047	-0.150291167420636								0.17992975386567	-0.268400214640951
0.015357285889499	-0.150445120383862								1.6860487955097	-0.269763810649737
0.0151099247068017	-0.150913327573929								0.530937175548041	-0.270797706518268
0.0137088664416345	-0.151846770727218								0.4004934650988	-0.271038070020871
0.00902202549157727	-0.155433974752872								0.370682027625257	-0.271219446205833
0.00512192880591138	-0.156133854359105								0.346945029835005	-0.273440174609708
0.00150892882627164	-0.15945095159113								0.346159898459463	-0.27529841396829
-0.00230960221141542	-0.159827333033497								0.280107342126082	-0.276041892143167
-0.00242097424851327	-0.16113273855781								0.26574644514885	-0.276883039366539
-0.00638575773347439	-0.164381681996925								0.252723365763729	-0.279876332528083
-0.00880634636199476	-0.16723842141658								0.19927851857331	-0.280699614078553
-0.0117039116437235	-0.167697881593645								0.183635997248277	-0.281815573521116
-0.0166565563328479	-0.171759903999159								0.183402411099042	-0.283431506472666
-0.0180239906997181	-0.17298769065059								0.175004337752955	-0.285884373927151
-0.0224702969369436	-0.173275780474544								0.159600305731058	-0.287476859486219
-0.0231343704424522	-0.175422309240824								0.152894412077285	-0.288689962489967
-0.0297132522376673	-0.176136851719306								0.147423736072243	-0.29347147802185
-0.03148287443466	-0.178079771494636								0.147022317992456	-0.298218272629016
-0.0316381549841162	-0.181027061811893								0.143283569860536	-0.305419388613649
-0.0373024228786092	-0.184797109363667								0.142554124611253	-0.30942253155939
-0.0401289234693483	-0.184853990421607								0.141752095685473	-0.313052172392706
-0.0449613612026637	-0.186670555355191								0.136660482795346	-0.323966697664393
-0.0467226848631953	-0.187254076999665								0.129374087130621	-0.32670661305609
-0.0474196958416362	-0.18742568399676								0.127928531658101	-0.327592801011891
-0.048099102284519	-0.190845051925041								0.126256514422587	-0.328147571724444
-0.0637523416048673	-0.191393252262294								0.126011757913648	-0.33118667785031
-0.0655982164614582	-0.191840074233363								0.125987594378448	-0.332467113394612
-0.0686979602196852	-0.191980285115403								0.125539924154112	-0.33747555798074
-0.0733012571336306	-0.192008992218								0.125367437073391	-0.33776486406499
-0.0806048054500992	-0.192794201884228								0.123907712089726	-0.338186319865923
-0.0891488591672713	-0.208888797690325								0.123367076601655	-0.339794215129741
-0.090268332135159	-0.21051520743437								0.122791216172695	-0.347924733581326
-0.0912777822443194	-0.215741212700539								0.117504420391949	-0.352143091991345
-0.093590284170748	-0.22299562236638								0.109191205107352	-0.360301169231763
-0.100987902429799	-0.223153583120785								0.10452692293565	-0.366941372834317
-0.103403628527286	-0.223940614866882								0.102647585047906	-0.367184398242051
-0.103835827594344	-0.224767023871567								0.100814337679437	-0.367880565954057
-0.10752519690911	-0.225121464218172								0.100675591300534	-0.383669281880029
-0.111204857962855	-0.225124979180617								0.0975104333885996	-0.38380681854214
-0.111244303736016	-0.225975499081014								0.0968420198553547	-0.384713512420037
-0.125688812985651	-0.226786817217972								0.0919192002026033	-0.400691365611214
-0.126284824894281	-0.228911425620593								0.0883171946277719	-0.404965716684036
-0.132746052612985	-0.233233383298507								0.0877625138242452	-0.414013517488879
-0.136236466571515	-0.233662133258005								0.085657077072591	-0.414063290285953
-0.138202042530725	-0.23476848880723								0.0856518967362053	-0.417496003686217
-0.147849118700167	-0.240526454113566								0.0833809169421419	-0.421415777936871
-0.148818671699807	-0.243532427152352								0.0807764783566236	-0.445063148761008
-0.158097659381616	-0.248908734622052								0.0794761043727684	-0.463120672880384
-0.170636729515017	-0.256404869490987								0.078065188742349	-0.469103041843352
-0.180752170661198	-0.270972791251294								0.0776006160338723	-0.47800601598068
-0.193191871339585	-0.274161924489299								0.073250592607524	-0.479791666181973
-0.196721019794002	-0.277518854235296								0.0719443092494876	-0.512414239354452
-0.22476507142064	-0.284380587498292								0.0681334747585774	-0.547860606590107
-0.236993630695651	-0.292409061130165								0.0681288013471233
-0.239288011113912	-0.293744938656648								0.064944788332706
-0.274787595975363	-0.294605163722793								0.064114924130762
-0.278993124963587	-0.301055752816001								0.0593371646978624
-0.296830792558946	-0.305990769971699								0.0593092671689872
	-0.312046418775857								0.0587644246844581
	-0.313182440312378								0.0557536122588697
	-0.317683836083825								0.0498682131226383
	-0.320599917395647								0.0480408632035729
	-0.321012792232056								0.0462666235848265
	-0.334073883283208								0.0442113861481618
	-0.334671909038925								0.043300860478236
	-0.339518786608823								0.0431964632929626
	-0.348174867390952								0.0425543712301852
	-0.35701875295991								0.0417096244693588
	-0.36902322844322								0.0378797375810793
	-0.372379213350132								0.0306912954449642
	-0.37663728998489								0.0306242690133841
	-0.416432640359321								0.0292405343225372
	-0.42665513752373								0.0289648041485212
	-0.494997273392365								0.0287540355647011
									0.0281819465848957
									0.0274497099769503
									0.0215276081176862
									0.0207097077178477
									0.0136394315205
									0.011669584690972
									0.00759672155161849
									0.00480847237125995
									0.00245113776434772
									0.000566399715256693
									-0.00248002830168951
									-0.0047811138706952
									-0.00837984389972384
									-0.00981449408810327
									-0.0106092833116902
									-0.0108918695440177
									-0.0139977972268868
									-0.0144208620746914
									-0.0163698996499411
									-0.0172844917661594
									-0.0198426209664035
									-0.0200851488691778
									-0.0213772653671163
									-0.0225679327991973
									-0.0237649851160929
									-0.0281075042892715
									-0.0306268030497675
									-0.0325919866463735
									-0.0329181037087402
									-0.0336540785503626
									-0.0386980411984292
									-0.0387161637700423
									-0.0398249247663245
									-0.0472526926198425
									-0.0515461071008958
									-0.0557923159964437
									-0.0636156805321524
									-0.069461345380786
									-0.0695790813313561
									-0.0730407913281575
									-0.0732737137225554
									-0.0860154530935448
									-0.0865301818080104
									-0.0991717087434883
									-0.108193093582365
									-0.108658338403161
									-0.10928486563763
									-0.109782157876043
									-0.124329979671453
									-0.124686833120919
									-0.127298742010758
									-0.131049264938009
									-0.135441889884289
									-0.147021166612786
									-0.148855901218596
									-0.150222867117757
									-0.157452538388051
									-0.173293631578024
									-0.175430580573824
									-0.178934652388368
									-0.184151408948005
									-0.187915534684101
									-0.19255274565038
									-0.19652779621092
									-0.199136084376307
									-0.199738575708291
									-0.202168287872613
									-0.206173507293206
									-0.210203627036978
									-0.21238630803424
									-0.212669707663472
									-0.21397697871325
									-0.224595185801407
									-0.226738817647478
									-0.234413724337973
									-0.235205051618536
									-0.239717028250486
									-0.256950692880591
									-0.258422630348983
									-0.269016717457035
									-0.269383476027899
									-0.279426054354442
									-0.284410866308963
									-0.286363368406863
									-0.292734415080493
									-0.303883357483169
									-0.309802263300095
									-0.314927419809042
									-0.3309328150302
									-0.343748018578887
									-0.365418795878277
									-0.365816400246183
									-0.366903596878302
									-0.375941754200744
									-0.37628977796289
									-0.382477101499081
									-0.394526823338098
									-0.409799066862549
									-0.415154459832309
									-0.439271810242876
									-0.470199196670608
									-0.535029776531364
									-0.565440282191919

## Sheet: Supplementary Fig. 30
Series of Chapuy et al.					Series of Dubois et al.					Series of Schmitz et al.
Linear classifier score					Linear classifier score					Linear classifier score
Low risk	Intermediate-1	Intermediate-2	High risk		Low risk	Intermediate-1	Intermediate-2	High risk		Low risk	Intermediate-1	Intermediate-2	High risk
0.642801573	0.489084247	1.161469039	0.429530836		0.442213588835983	1.26595729976984	1.0744009952284	1.03576806073655		0.546471570306118	1.20096700118033	0.396776369083225	0.741523507964732
0.30368825	0.313848747	0.682725113	0.243930333		0.330621890947553	0.614073289919726	0.515714721960901	0.689479330055464		0.411547800357983	0.84969119627114	0.36789307518817	0.444149524728752
0.133623227	0.285212662	0.497163219	0.241592041		0.294755287495844	0.53229480342504	0.327664314006238	0.605375589165106		-0.0325919866463735	0.401607749357469	0.299256691874499	0.347577109308359
0.073938766	0.203445105	0.292502988	0.071105791		0.125322313665761	0.392484654043716	0.275486893262947	0.515932203986053		-0.108193093582365	0.390779984604074	0.211434734576775	0.302574997525483
0.064804001	0.192521131	0.206966806	0.063767136		0.113032774127922	0.270818614180449	0.268055079198213	0.44531970765716		0.0591268091028998	0.346541166720305	0.188700475081809	0.295965113039593
0.033582203	0.146561225	0.150169101	0.056280258		-0.0711869082210867	0.213124434777525	0.264633975613455	0.367308050906245		-0.00183268289433537	0.334439678032304	0.167851150828684	0.276870454281534
0.041765791	0.034150184	0.123053561	0.041161796		-0.178692966190304	0.188761005414724	0.207932348291987	0.289250237946454		-0.0466798818464587	0.31276030676836	0.193851134459105	1.01717872574844
-0.013223829	-0.037762307	0.094783964	0.034283156		0.193777298248695	0.135195488667828	0.159272968098851	0.287140014939413		-0.0581061216102522	0.296409104961059	0.169989530630046	0.274866985461018
-0.057662464	-0.056558542	0.01748263	-0.014963912		0.072951488092634	0.13423502642344	0.144161636913477	0.228515796430421		-0.0619715549697228	0.296011735687293	0.41207625261219	0.437576206591038
-0.289493749	-0.238344488	0.012088721	-0.13547789		0.071250451213915	0.00910416056513718	0.118575610071618	0.222672186847615		-0.0806124081858199	0.278165409439261	0.227165069303294	0.422167085299089
-0.326641134	-0.309124219	-0.030688046	-0.152881477		0.0290540844651916	0.246788275585776	0.0554295961400128	0.210928598036233		-0.0990807361460296	0.26113522945685	0.207771930171578	0.293036226778862
0.606699014	0.073165457	0.02300677	-0.260054765		-0.0296049146907769	0.0323402430607293	0.0532444080368116	0.196646357636912		-0.111969345309181	0.374261315252892	0.19927851857331	0.174396506236219
0.340957125	0.027214047	-0.006710878	0.133141073		-0.0391970420412756	0.00324375761893977	-0.00716417831431314	0.169168914618628		-0.121656410934618	0.528569684300367	0.152894412077285	0.34566928157785
0.234704913	-0.028433297	-0.027374815	0.020787799		-0.0415517543714589	-0.0347087608806216	-0.0580930939650247	0.153952524975665		-0.128778949082964	0.413259256915898	0.143283569860536	0.370682027625257
0.216404283	-0.200151412	-0.036552599	-0.256992225		-0.0873623465072215	-0.0558401582313517	-0.061235196414267	0.0908129191785098		-0.139444539006621	0.342891854693607	0.136660482795346	0.126011757913648
0.125043437	-0.203728057	-0.098554951	-0.247010903		-0.0961585134803394	-0.100848796099951	-0.0663469907595544	0.0384650331486729		-0.146596977406503	0.328561727222159	0.125539924154112	0.125367437073391
0.091739611	-0.208747157	-0.188402425			-0.225702525941806	-0.107683287609651	-0.113201038563283	0.00950377673809798		-0.179051156623129	0.321792610114085	0.122791216172695	0.102647585047906
0.053465618	-0.223331563	-0.213103801			-0.226496954322374	-0.124450443874892	-0.116200331284543	-0.0419749280326321		-0.225082316147373	0.304938328272539	0.0919192002026033	0.0883171946277719
0.028696925	-0.22582258	-0.254600666			-0.253057420205641	-0.125935117592307	-0.185271071123749	-0.0439344436334781		-0.22843023300742	0.219999327393413	0.085657077072591	0.078065188742349
-0.136590924	-0.227567807	-0.307359248			-0.256515265156004	-0.156117265835297	-0.255679028031724	-0.0760459440009421		-0.232783208128428	0.194177708949966	0.073250592607524	0.0431964632929626
-0.206062926	-0.240323792	-0.312973514			-0.298003033697937	-0.171135145641036	0.221364095466458	-0.0925951640821389		-0.24834321313571	0.227452086097487	0.0681334747585774	0.0292405343225372
0.146909403	-0.242018182				-0.323905765540493	-0.202550448675317	0.183340936596871	-0.168935867588142		-0.264665352090152	0.183933892603737	0.064944788332706	-0.0213772653671163
-0.008636323					-0.335941528315541	-0.296504315875522	0.144465737726873	-0.236993464395259		-0.360301169231763	0.346945029835005	0.0462666235848265	-0.0695790813313561
-0.073408935					0.368429510565104	-0.343416250051577	0.0834946289414451	0.0322122311651324		-0.367880565954057	0.141752095685473	0.043300860478236	-0.187915534684101
-0.123386711					0.352924817261158	-0.366210505376597	0.0716672194963037	-0.0507082028618572		-0.400691365611214	0.117504420391949	0.0306242690133841	-0.234413724337973
-0.171242398					0.294714226838274	-0.384340041580713	-0.00248121576793174	-0.122755118866303		-0.404965716684036	0.0593092671689872	0.0215276081176862	-0.309802263300095
-0.177945694					0.249482069954011	-0.396953480568474	-0.00847645855105642	-0.181489057388759		-0.414063290285953	0.0480408632035729	0.0207097077178477	0.0576422894821699
-0.242906382					0.243026561171345	-0.467086461871534	-0.0165144920237626	-0.187730128230439		-0.463120672880384	0.0442113861481618	-0.00248002830168951	-0.0534141442054953
-0.287003027					0.222390305445455	-0.47059488548793	-0.0626465531456999	-0.222661810564874		-0.547860606590107	0.0287540355647011	-0.00837984389972384	-0.0643019261356928
					0.159821832241917		-0.108794851422213	-0.243438000116136		0.503019830132767	0.000566399715256693	-0.00981449408810327	-0.167906375859648
					0.0770497701322281		-0.122687027701525	-0.392780717632498		0.416749902814265	-0.0047811138706952	-0.0172844917661594	-0.179194245961761
					-0.0456874484486817		-0.142141314631561	-0.399761722921814		0.338078992195257	-0.0106092833116902	-0.0281075042892715	-0.187014392569431
					-0.0892856859421675		-0.145484600794891	0.513503227246441		0.276766924016541	-0.0198426209664035	-0.0472526926198425	-0.19421988489935
					-0.168524353370295		-0.146257389041149	0.457793310646918		0.228164610889563	-0.0237649851160929	-0.10928486563763	-0.198198468751289
					-0.186308926007335		-0.20841269163412	0.358318131850459		1.17498870796782	-0.0398249247663245	-0.124329979671453	-0.257534811161276
					-0.319526611301643		-0.244848684162175	0.269144970733451		0.243319327201832	-0.0636156805321524	-0.124686833120919	-0.264143729718724
					0.119957672371357		-0.254768810369283	0.177851574208172		0.538312574537221	-0.0732737137225554	-0.157452538388051	-0.268400214640951
					0.0163555874892045		-0.285202933242212	0.0309592856964743		0.423890030620907	-0.175430580573824	-0.178934652388368	-0.280699614078553
					0.00525660456247956		-0.289961397275837	-0.0252305165607657		0.364835795488456	-0.19652779621092	-0.184151408948005	0.304355318289981
					-0.020989997262099		-0.35509514348878	-0.0569008954563493		0.268518239179307	-0.199136084376307	-0.210203627036978	0.26574644514885
					-0.0420311339876768		-0.366472975883905	-0.101741816786135		0.185485144518776	-0.199738575708291	-0.21238630803424	0.0136394315205
					-0.0796263550170315		-0.373273669063789	-0.260851983946901		0.4004934650988	-0.202168287872613	-0.286363368406863	-0.0163698996499411
					-0.114082761777319		-0.379120151160264	-0.00935543421275179		0.064114924130762	-0.212669707663472	-0.292734415080493	-0.269763810649737
					-0.159999046485246			-0.0884313858329056		0.0274497099769503	-0.21397697871325	-0.382477101499081
					-0.169030560133839			-0.0897371393227989		0.00245113776434772	-0.256950692880591	-0.439271810242876
					-0.170371144633661					-0.0108918695440177	-0.269016717457035	0.113369812244605
					-0.175838297442129					-0.0329181037087402	-0.284410866308963	0.0941874509859726
					-0.199063226461199					-0.0730407913281575	-0.303883357483169	0.053823631973551
					-0.21577419114169					-0.0865301818080104	-0.37628977796289	-0.0551376519138661
					-0.400506988198751					-0.0991717087434883	-0.409799066862549	-0.0668719815476261
					-0.504411748150605					-0.127298742010758	0.143393644592013	-0.0847132002759243
										-0.366903596878302	0.105622634381636	-0.0952628143883034
										-0.394526823338098	0.0498969932418632	-0.114206579658381
										-0.565440282191919	0.0425372987180859	-0.138978777004721
										0.266871580151936	-0.0440468074616346	-0.173333780870444
										0.118571577917817	-0.0913738990646443	-0.178160154886193
										0.0991736094367628	-0.103137009017038	-0.227164257826292
										0.0610376103379537	-0.142978100134395	-0.23261836875058
										-0.0379470851885963	-0.164945528287429	-0.25682674636111
										-0.0501153976519896	-0.168692604666869	-0.27529841396829
										-0.0646395067967887	-0.184271871862297	-0.276883039366539
										-0.0685153434396827	-0.206188162574292	-0.279876332528083
										-0.083017630914873	-0.206265358862579	-0.32670661305609
										-0.144307432193004	-0.214938800150513	-0.338186319865923
										-0.176779804861153	-0.230771309054651	-0.352143091991345
										-0.178748247449069	-0.259802148277086	-0.417496003686217
										-0.179809220663739	-0.271038070020871
										-0.184586453120907	-0.276041892143167
										-0.18667800536929	-0.29347147802185
										-0.198993162574792	-0.30942253155939
										-0.235246066017929	-0.367184398242051
										-0.248417603692521	-0.38380681854214
										-0.265169066539375
										-0.265848028931617
										-0.271219446205833
										-0.273440174609708
										-0.287476859486219
										-0.305419388613649
										-0.313052172392706
										-0.327592801011891
										-0.332467113394612
										-0.339794215129741
										-0.383669281880029
										-0.414013517488879
										-0.512414239354452
